# Supplementary material for: Beyond the Meal: Trophic Controls by Pelagic and Demersal Chondrichthyes in Two Different Mediterranean Marine Food Webs
Source: Ecol Evol. 2025 Nov 19;15(11):e72540. doi: 10.1002/ece3.72540 (PMC12628014; doi:10.1002/ece3.72540)
Supplement: Supplementary file 2 — Table S1–S5: ece372540‐sup‐0002‐TableS1–S5.xlsx. [file ECE3-15-e72540-s002.xlsx]

## Sheet: Tab. S1
	Table S1: Functional groups compositions in taxa with the corresponding codes and the ecoloogical domains
	n.	FG name	FG Code	Taxa	Domain
	1	Odontocetes	Odontocetes	Delphinadae, Delphinus delphis, Grampus griseus, Physeter macrocephalus, Stenella coeruleoalba, Tursiops truncatus	PEL
	2	Fin whales	F whale	Balenoptera physalus	PEL
	3	Turtles	Log turtle	Caretta caretta	PEL
	4	Seabirds	Seabirds	Larus spp., Puffinus yelkouan, Phalacrocorax carbo	PEL
	5	Large pelagic fishes	L pelagics	Istiophoridae, Thunnus alalunga, Thunnus thynnus, Xiphias gladius	PEL
	6	Blue shark	Blue shark	Prionace glauca	PEL
	7	Basking shark	Basking shark	Cetorhinus maximus	PEL
	8	Other pelagic sharks	Other pelagic sharks	Alopias vulpinus, Isurus oxyrhinchus	PEL
	9	Slope Sharks, Rays Chimeras benthic-feeders	SL_ElasmChim_bent	Chimaera monstrosa, Dipturus oxyrinchus, Hexanchus griseus, Leucoraja circularis, Leucoraja fullonica, Oxynotus centrina, Rostroraja alba	DEM
	10	Shelf-Break Elasmobranchs	SHB_Elasm	Gymnura altavela, Raja clavata, Raja miraletus, Scyliorhinus canicula, Scyliorhinus stellaris	DEM
	11	Shelf Elasmobranchs	SH_Elasm	Dasyatidae, Dasyatis centroura, Dasyatis pastinaca, Heptranchias perlo, Mustelus asterias, Mustelus mustelus, Mustelus punctulatus, Mustelus spp., Pteromylaeus bovinus, Raja asterias, Raja montagui, Raja spp., Squalus acanthias, Torpedo marmorata, Torpedo torpedo.	DEM
	12	Slope Elasmobranchs fish-feeders	SL_Elasm_pisc	Centrophorus cf. uyato, Squalus blainvillei, Tetronarce nobiliana	DEM
	13	Kitefin shark	Kitefin_s	Dalatias licha	DEM
	14	Velvet belly lanternshark	Velvbelly_s	Etmopterus spinax	DEM
	15	Blackmouth catshark	B_catshark	Galeus melastomus	DEM
	16	Demersal opportunistic fishes	DEM opportunistic fishes	Conger conger, Molva dipterygia, Polyprion americanus	DEM
	17	Slope Demersal fishes generalist-feeders	SL_DEM fishes_gen	Gaidropsarus biscayensis, Pagellus bogaraveo, Peristedion cataphractum, Phycis phycis, Trigla lyra, Trigla spp.	DEM
	18	Shelf Demersal fishes generalist-feeders	SH_DEM fishes_gen	Ariosoma balearicum, Aspitrigla cuculus, Carapus acus, Chelidonichthys lastoviza, Dactylopterus volitans, Dentex gibbosus, Dentex spp., Dicentrarchus labrax, Echelus myrus, Eutrigla gurnardus, Lepidorhombus whiffiagonis, Ophidion barbatum, Pagellus erythrinus, Scophthalmidae, Scophthalmus maximus, Scorpaena porcus, Serranus cabrilla, Serranus hepatus, Serranus spp., Sphoeroides pachygaster, Synod…	DEM
	19	Shelf Demersal fishes fish-feeders	SH_DEM fish_pisc	Dentex dentex, Epinephelus aeneus, Epinephelus marginatus, Micromesistius poutassou, Scorpaena elongata, Scorpaena notata, Scorpaena scrofa, Scorpaena spp., Zeus faber	DEM
	20	Slope Bathypelagic fishes fish-feeders	SL_BP fishes_pisc	Chauliodus sloani, Evermannella balbo, Gonostoma denudatum, Gonostoma spp., Lampanyctus crocodilus, Lampanyctus pusillus, Nettastoma melanurum, Notolepis rissoi, Paralepis speciosa, Stomias boa, Sudis hyalina	BP
	21	Slope Demersal fishes Decapods-feeders	SL_DEM fishes_Bent crust	Antonogadus spp., Cataetyx alleni, Centrolophus niger, Chlopsis bicolor, Cubiceps gracilis, Epigonus telescopus, Gadella maraldi, Gnathophis mystax, Helicolenus dactylopterus, Lepidion lepidion, Lepidorhombus boscii, Mora moro, Ophisurus serpens, Phycis blennoides	DEM
	22	Slope Bentopelagic fishes crustaceans-feeders	SL_BP fishes_crust	Argyropelecus hemigymnus, Cyclothone braueri, Cyclothone spp., Epigonus constanciae, Epigonus denticulatus, Epigonus spp., Gonichthys coccoi, Microichthys coccoi, Nemichthys scolopaceus, Trachyrhynchus scabrus	BP
	23	SHB_Demersal fishes_Bent crust	SHB_DEM fishes_Bent crust	Argentina sphyraena, Arnoglossus rueppelli, Aulopus filamentosus, Chlorophthalmus agassizi, Dalophis imberbis, Echiodon dentatus, Gadiculus argenteus, Gobius niger, Ichthyococcus ovatus, Lepidopus caudatus, Lesueurigobius suerii, Maurolicus muelleri, Ophichthus rufus, Symphurus ligulatus, Symphurus nigrescens, Symphurus spp., Vinciguerria attenuata	DEM
	24	Shelf Demersal fishes benthic crustaceans-feeders	SH_DEM fishes_Bent crust	Acantholabrus palloni, Aphia minuta, Apogon imberbis, Arnoglossus laterna, Arnoglossus spp., Arnoglossus thori, Boops boops, Callionymus fasciatus, Callionymus lyra, Callionymus maculatus, Callionymus risso, Callionymus spp., Centracanthus cirrus, Cepola macrophthalma, Chelidonichthys lucerna, Chelidonichthys obscurus, Chromis chromis, Coris julis, Deltentosteus quadrimaculatus, Diplodus annulari…	DEM
	25	Shelf Demersal fishes benthic invertebrates-feeders	SH_DEM fishes_Bent inv	Anthias anthias, Blennidae, Blennius ocellaris, Bothus podas, Buglossidium luteum, Callanthias ruber, Citharus linguatula, Dicologlossa cuneata, Diplodus puntazzo, Diplodus spp., Diplodus vulgaris, Leusueurigobius friesii, Lithognathus mormyrus, Microchirus boscanion, Microchirus ocellatus, Microchirus variegatus, Monochirus hispidus, Mullus spp., Mullus surmuletus, Pagellus acarne, Pagellus spp.…	DEM
	26	Shelf-Break Fishes planktivorous	SHB_DEM fishes_plankt	Benthocometes robustus, Capros aper, Glossanodon leioglossus, Gymnammodytes cicerelus, Macroramphosus scolopax	DEM
	27	Small pelagic fishes	S pelagics	Atherinidae, Engraulis encrasicolus, Sardina pilchardus, Sardinella aurita, Sprattus sprattus	PEL
	28	Mackarels	Mackarels	Scomber colias, Scomber scombrus, Scomber spp., Trachurus mediterraneus, Trachurus picturatus, Trachurus spp., Trachurus trachurus	PEL
	29	Medium pelagic fishes	M pelagics	Auxis thazard, A. rochei, Belone belone, Brama brama, Coryphaena hippurus, Euthynnus alletteratus, Katsuwonus pelamis, Lichia amia, Pomatomus saltatrix, Sarda sarda, Scomberesox saurus, Seriola dumerili, Sphyraena sphyraena, Tetrapturus belone	PEL
	30	Macrourids	Macrourids	Bathypterois dubius, Caelorhynchus caelorhynchus, Coryphaenoides guentheri, Hoplostethus mediterraneus, Hymenocephalus italicus, Macrouridae, Nezumia aequalis, Nezumia sclerorhynchus, Notacanthus bonapartei, Polyacanthonotus rissoanus, Symbolophorus veranyi	PEL
	31	Myctophids	Myctophids	Benthosema glaciale, Ceratoscopelus maderensis, Diaphus holti, Diaphus metopoclampus, Diaphus rafinesquei, Diaphus spp., Electrona rissoi, Hygophum benoiti, Hygophum hygomii, Hygophum spp., Lobianchia dofleini, Myctophidae, Myctophum punctatum, Notoscopelus bolini, Notoscopelus elongatus	DEM
	32	Red mullet	R mullet	Mullus barbatus	BP
	33	Hake	Hake	Merluccius merluccius	DEM
	34	Anglers	Anglers	Lophius spp.	DEM
	35	Slope Squids	SL_Squids	Ancistrocheirus lesueurii, Ancistroteuthis lichtensteinii, Brachioteuthis riisei, Chiroteuthis veranii, Chranchiidae, Histioteuthis bonnellii, Histioteuthis reversa, Histioteuthis spp., Lepidoteuthidae, Onychoteuthis banksii, Pyroteuthis margaritifera, Todarodes sagittatus	DEM
	36	Shelf Squids	SH_Squids	Abralia verany, Alloteuthis media, Alloteuthis spp., Alloteuthis subulata, Illex coindetii, Illex spp., Loligo forbesii, Loligo spp., Loligo vulgaris, Ommastrephes sagittus, Thysanoteuthis rhombus, Todaropsis eblanae	BP
	37	Shelf Cephalopods	SH_Cephalopods	Eledone cirrhosa, Eledone moschata, Octopus macropus, Octopus spp., Octopus vulgaris, Scaeurgus unicirrhus, Sepia elegans, Sepia officinalis, Sepia orbignyana, Sepia spp., Sepiola intermedia, Sepiola robusta, Sepiola rondeletii, Sepiola spp.	BP
	38	Slope Cephalopods	SL_Cephalopods	Bathypolypus sponsalis, Heteroteuthis dispar, Neorossia caroli, Octopoteuthis sicula, Octopus salutii, Pteroctopus tetracirrhus	BENT
	39	Shelf-Break Bobtail Squids	SHB_Bob Squids	Rondeletiola minor, Rossia macrosoma, Sepietta neglecta, Sepietta oweniana, Sepiola ligulata	BENT
	40	Benthopelagic Shrimps	Shrimps_BP	Acanthephyra eximia, Acanthephyra pelagica, Acanthephyra spp., Chlorotocus crassicornis, Deosergestes arachnipodus, Gennadas elegans, Ligur ensiferus, Pandalina profunda, Pasiphaea multidentata, Pasiphaea sivado, Pasiphaea spp., Philocheras echinulatus, Philocheras spp., Plesionika edwardsii, Plesionika gigliolii, Plesionika martia, Plesionika spp., Polycheles typhlops, Processa canaliculata, Pro…	BP
	41	Slope Decapods scavengers	SL_Decapods_scav	Aegeon lacazei, Anamathia rissoana, Anomura2, Bathynectes maravigna, Bathyal Brachyura, Calocaris macandrae, Ebalia nux, Ebalia spp., Geryon longipes, Monodaeus couchii, Munida intermedia, Munida rugosa, Munida rutllanti (iris), Munida spp., Munida tenuimana (perarmata), Nephrops norvegicus, Pagurus spp., Paromola cuvieri, Parthenope macrochelos, Plesionika acanthonotus, Plesionika antigai, Plesi…	BP
	42	Slope Crabs	SL_Crabs	Goneplax rhomboides, Macropipus spp., Macropipus tuberculatus, Pagurus alatus, Scyllarus arctus, Scyllarus pygmaeus, Scyllarus spp.	BENT
	43	Shelf Crabs	SH_Crabs	Aegeon cataphractus, Alpheus glaber, Anapagurus laevis, Anapagurus spp., Anomura, Atelecyclus rotundatus, Atelecyclus spp., Brachyura, Calappa granulata, Calappa rissoana, Calappa tuerkayana, Corystes cassivelaunus, Crangonidae, Dardanus arrosor, Ethusa mascarone, Eurynome aspera, Galathea intermedia, Galathea spp., Hippolyte spp., Homola barbata, Ilia nucleus, Inachus communissimus, Inachus dors…	BENT
	44	Deep-water Rose Shrimp	DWR Shrimp	Parapenaeus longirostris	BENT
	45	Red Giant shrimp	RG Shrimp	Aristaeomoprha foliacea	DEM
	46	Red and Blue shrimp	RB Shrimp	Aristeus antennatus	DEM
	47	Polychaetes	Polychaets	Polychaets	DEM
	48	Macrobenthic invertebrates	Macrobent inv	Ascidiacea, Bryozoa, Cirripeda, Cnidaria, Echinodermata, Hydrozoa, Mollusca bivalvia, Mollusca gastropoda, Mollusca Scaphopoda, Nematoda, Nudibranchi, Porifera, Pyrosoma atlanticus, Sipunculida	BENT
	49	Gelatinus plankton	Gel plank	Scyphozoa, Siphonophora, Thaliacea	BENT
	50	Suprabenthic crustaceans	Supbent crust	Amphipoda, Cumacea, Isopoda, Ostracoda, Tanaidacea	PEL
	51	Macrozooplankton	Macrozooplank	Chetognata, Euphasiacea, Misydiacea, Mollusca Pteropoda	BENT
	52	Mesozooplankton	Mesozooplank	Cladocera, Copepoda	PEL
	53	Microzooplankton	Microzooplank	Foraminifera, Larve	PEL
	54	Bacterioplankton	Bactplank	Picoplankton	PEL
	55	Seagrasses and algae	Seagrasses-algae	Vegetalia	PEL
	56	Large phytoplankton	L phytoplankton	Diatoms, Dinoflagelates	BENT
	57	Small phytoplankton	S phytoplankton	Picophytoplankton	PEL
	58	SPOM	SPOM	Suspended Particulate Organic Matter
	59	Discards	Disc	Discards
	60	Detritus	Det	Bottom detritus

## Sheet: Tab.S2 Basic input
		Table S1. Input data and ouput estimated by Ecopath model for Calabrian (CAL) and Salento (SAL) food webs:
		Biomass (B), Production and Consumption rates (P/B Q/B), Ecotrophic Efficienciy (EE), Unassimilated food (Un. Cons), Trophic Level, Omnivory Index, Fishing mortality (F), Exploitation rate (F/Z), realtive Overall Effect (relOE), Keystoneness index (Ksi Libralato et al., 2006)
		Outputs estimated by model are in bold.
			CAL												SAL
		FG	B	P/B	Q/B	EE	P/Q	Un. Cons.	TL	OI	F	F/Z	relOE	KSi	B	P/B	Q/B	EE	P/Q	Un. Cons.	TL	OI	F	F/Z	relOE	KSi
	1	Odontocetes	0.008	0.0635	18.76	0	0.00338486	0.2	5.13436	0.475905	0	0	0.324	-0.46	0.044	0.0635	16.2	0	0.00391975	0.2	5.29842	0.185816	0	0	0.422	-0.355
	2	F whale	0.0084	0.04	4.11	0	0.00973236	0.2	4.09314	0.0832025	0	0	0.00754	-2.093	0.012	0.04	4.11	0	0.00973236	0.2	4.07413	0.100618	0	0	0.00152	-2.799
	3	Log turtle	0.005	0.27	3.5	0.825072	0.0771429	0.2	3.36821	0.31738	0.2	0.740741	0.00538	-2.24	0.009	0.272	3.5	0.443377	0.0777143	0.2	3.55089	0.251046	0.111111	0.408497	0.00569	-2.225
	4	Seabirds	0.0007	1.29	60.83	0.307151	0.0212066	0.2	3.72865	1.1074	0.285714	0.221484	0.013	-1.855	0.004	0.155	60.83	0.376648	0.00254808	0.2	4.04968	1.17029	0.05	0.322581	0.0217	-1.643
	5	L pelagics	0.039	0.878	4.624	0.15798	0.189879	0.2	5.16618	0.149321	1.82051	0.681107	0.397	-0.372	0.026	0.513	5	0.626421	0.1026	0.2	5.26222	0.137482	1.11923	0.800814	0.441	-0.336
	6	Blue shark	0.0138396	0.409	3.288	0.53	0.124392	0.2	5.1364	1.10607	0.21677	0.53	0.261	-0.554	0.00599714	0.409	3.288	0.53	0.124392	0.2	5.34964	0.698362	0.21677	0.53	0.154	-0.793
	7	Basking shark	>0.0001	0.33	9.039	0.61	0.0365085	0.2	3.14906	0.0201763	0.2013	0.61	5e-06	-5.241	0.001462	0.193	9.039	0.60957	0.0213519	0.2	3.19591	0.0373948	0.117647	0.60957	5.8e-05	-4.216
	8	Other pelagic sharks	0.00714449	0.432	3.187	0.648	0.135551	0.2	4.94595	0.940984	0.279936	0.648	0.126	-0.871	0.00535837	0.432	3.187	0.648	0.135551	0.2	5.00102	0.865651	0.279936	0.648	0.119	-0.904
	9	SL_ElasmChim_bent	0.025	0.538746	2.985	0.20789	0.180484	0.2	4.25999	0.477252	0.112	0.20789	0.114	-0.915	0.521	0.574	2.474	0.0100316	0.232013	0.2	4.41082	0.534204	0.00575816	0.0100316	0.537	-0.252
	10	SHB_Elasm	0.035	0.68	3.15	0.0349107	0.215873	0.2	4.33338	0.278966	0.0114286	0.0168067	0.121	-0.887	0.193	0.845	3.176	0.0221854	0.266058	0.2	4.46685	0.261971	0.00310881	0.00367906	0.14	-0.836
	11	SH_Elasm	0.035	0.695	3.6	0.398153	0.193056	0.2	4.30362	0.135356	0.24	0.345324	0.0641	-1.164	0.218	0.756	3.253	0.0464048	0.232401	0.2	4.36451	0.152953	0.0270642	0.0357992	0.119	-0.906
	12	SL_Elasm_pisc	0.006	0.520441	3.23194	0.768579	0.161031	0.2	4.84465	0.12807	0.4	0.768579	0.0771	-1.083	0.00159231	0.49	2.2	0.769	0.222727	0.2	4.97817	0.152382	0.37681	0.769	0.00119	-2.903
	13	Kitefin_s	0.05	0.51	2.64	0.152941	0.193182	0.2	4.83116	0.171039	0.078	0.152941	0.576	-0.21	0.057	0.51	2.4	0.0584795	0.2125	0.2	5.04118	0.213222	0.0298246	0.0584795	0.184	-0.716
	14	Velvbelly_s	0.0251	0.7	8.5	0.905324	0.0823529	0.2	4.62722	0.324344	0.171315	0.244735	0.29	-0.508	0.097	0.7	8.5	0.808278	0.0823529	0.2	4.79111	0.294086	0.0505155	0.072165	0.112	-0.932
	15	B_catshark	0.08	0.458	4.2	0.967773	0.109048	0.2	4.48266	0.201553	0.2	0.436681	0.278	-0.528	0.469	0.451	4.1	0.907346	0.11	0.2	4.71489	0.339773	0.0897655	0.199037	0.427	-0.352
	16	DEM opportunistic fishes	0.0265	0.633438	2.473	0.86825	0.256142	0.2	4.87805	0.0792375	0.358491	0.565944	0.134	-0.843	0.118	0.458	2.82	0.937868	0.162411	0.2	4.95203	0.113545	0.144915	0.316409	0.18	-0.725
	17	SL_DEM fishes_gen	0.078	0.998	6.333	0.975115	0.157587	0.2	3.98195	0.52209	0.65	0.651303	0.264	-0.549	0.199	1.052	3.589	0.960325	0.293118	0.2	4.25802	0.389457	0.143719	0.136615	0.183	-0.719
	18	SH_DEM fishes_gen	0.146	1.118	5.081	0.840124	0.220035	0.2	4.20674	0.265477	0.321233	0.287328	0.367	-0.407	0.2	1.085	5.324	0.919597	0.203794	0.2	4.34529	0.272603	0.158	0.145622	0.348	-0.439
	19	SH_DEM fish_pisc	0.099	1.06	6.94313	0.897827	0.152669	0.2	4.31467	0.352823	0.212121	0.200114	0.364	-0.411	0.347	1.405	5.667	0.781057	0.247927	0.2	4.44912	0.348863	0.0389049	0.0276903	0.388	-0.393
	20	SL_BP fishes_pisc	0.122923	1.103	10.7941	0.886174	0.102185	0.2	4.19064	0.28403	0.000813517	0.000737549	0.303	-0.49	1.29	1.929	10.18	0.681633	0.189489	0.2	4.35127	0.404264	0.00294574	0.00152708	0.616	-0.196
	21	SL_DEM fishes_Bent crust	0.0985	1.031	4.544	0.84303	0.226893	0.2	4.18396	0.213771	0.156345	0.151644	0.31	-0.479	1.095	1.405	4.818	0.661383	0.291615	0.2	4.35944	0.292841	0.0200913	0.0142999	0.482	-0.302
	22	SL_BP fishes_crust	0.858	0.900249	5.73905	0.963699	0.156864	0.2	3.61619	0.355108	0	0	0.515	-0.267	1.349	1.137	3.957	0.833371	0.287339	0.2	3.75808	0.241513	0.000444774	0.000391182	0.383	-0.403
	23	SHB_DEM fishes_Bent crust	0.636222	0.77	3.06733	0.890135	0.251032	0.2	3.85482	0.283537	0.158907	0.206372	0.585	-0.21	1.549	1.048	4.154	0.984438	0.252287	0.2	3.89815	0.38221	0.024532	0.0234084	0.509	-0.28
	24	SH_DEM fishes_Bent crust	0.601	0.990792	5.71133	0.920622	0.173478	0.2	3.53685	0.149198	0.214476	0.216469	0.218	-0.638	0.722	1.083	6.774	0.93979	0.159876	0.2	3.53159	0.175401	0.293352	0.27087	0.354	-0.434
	25	SH_DEM fishes_Bent inv	0.407	1.055	4.89755	0.731991	0.215414	0.2	3.52591	0.344353	0.258968	0.245467	0.203	-0.667	0.544	0.931	4.392	0.965976	0.211976	0.2	3.63537	0.255222	0.140625	0.151047	0.17	-0.751
	26	SHB_DEM fishes_plankt	1.01	1.34294	7.76643	0.654116	0.172915	0.2	3.48269	0.173225	0.029703	0.0221179	0.302	-0.501	1.446	1.171	7.088	0.888745	0.165209	0.2	3.47204	0.15903	0.00892116	0.00761841	0.302	-0.506
	27	S pelagics	1.201	1.164	9.533	0.995675	0.122102	0.2	3.2755	0.100212	0.0895087	0.0768975	0.68	-0.15	2.566	1.915	13.041	0.944037	0.146845	0.2	3.25882	0.0702968	0.00319564	0.00166874	0.547	-0.254
	28	Mackarels	0.530892	1.34	4.58	0.963647	0.292576	0.2	3.83726	0.312281	0.168208	0.125528	0.326	-0.462	1.288	1.346	4.52	0.987829	0.297788	0.2	3.92433	0.360808	0.0274068	0.0203617	0.321	-0.48
	29	M pelagics	0.181	1.291	7.3	0.804106	0.176849	0.2	4.55122	0.108049	0.377348	0.292291	0.486	-0.285	0.159	0.887315	4.73	0.935698	0.187593	0.2	4.58197	0.132276	0.462893	0.521678	0.267	-0.555
	30	Macrourids	0.712	1.101	5.2881	0.870532	0.208203	0.2	3.64331	0.290015	0.0136236	0.0123738	0.326	-0.464	1.872	1.394	4.884	0.893845	0.285422	0.2	3.62568	0.310208	0.00731838	0.00524991	0.221	-0.644
	31	Myctophids	0.797	2.6845	10.7769	0.892689	0.249098	0.2	3.45523	0.363445	0	0	0.506	-0.275	2.489	3.248	10.96	0.897814	0.29635	0.2	3.58027	0.161595	4.01768e-05	1.23697e-05	0.434	-0.353
	32	R mullet	0.115	1.198	5.66	0.9803	0.211661	0.2	3.66396	0.0971013	0.643478	0.537127	0.174	-0.73	0.652	1.19	5.66	0.79127	0.210247	0.2	3.62563	0.157424	0.0584356	0.0491055	0.141	-0.834
	33	Hake	0.031	1.189	8.614	0.937838	0.138031	0.2	4.46254	0.106216	0.580645	0.488347	0.161	-0.765	0.525	1.073	8.614	0.763081	0.124565	0.2	4.58913	0.288378	0.108762	0.101362	0.419	-0.36
	34	Anglers	0.009	0.945	4.03	0.717225	0.234491	0.2	4.84489	0.110382	0.677778	0.717225	0.205	-0.658	0.102	0.92	3.83	0.369778	0.240209	0.2	4.92676	0.135709	0.340196	0.369778	0.478	-0.301
	35	SL_Squids	0.06	2.621	11.7102	0.793522	0.223822	0.2	4.5216	0.285562	0.005	0.00190767	0.422	-0.346	0.291	2.202	11.29	0.931231	0.19504	0.2	4.766	0.236362	0.0202749	0.0092075	0.746	-0.108
	36	SH_Squids	0.14	2.164	15.97	0.760627	0.135504	0.2	4.24646	0.306816	0.171429	0.0792184	0.542	-0.237	0.711	2.94	12.9	0.853855	0.227907	0.2	4.30121	0.377971	0.021519	0.00731938	0.689	-0.145
	37	SH_Cephalopods	0.118	3.5	14.6276	0.929522	0.239273	0.2	3.87895	0.282513	0.392373	0.112106	0.465	-0.304	0.437	2.875	12.1	0.928715	0.237603	0.2	4.04031	0.307813	0.153089	0.0532484	0.529	-0.258
	38	SL_Cephalopods	0.0284483	3.38	13.159	0.911503	0.256858	0.2	4.01068	0.550065	0.00351515	0.00103999	0.138	-0.83	0.19	3.82122	12.78	0.987254	0.299	0.2	4.30462	0.352073	0.00421053	0.00110188	0.202	-0.674
	39	SHB_Bob Squids	0.085	4.65	18.2351	0.752175	0.255003	0.2	4.00474	0.00112081	0	0	0.141	-0.823	0.732	5.023	17.719	0.965582	0.283481	0.2	3.9785	0.00251783	0.000819672	0.000163184	0.236	-0.61
	40	Shrimps_BP	0.944	3.27	12.771	0.899002	0.256049	0.2	3.44648	0.65589	0.0137712	0.00421137	0.774	-0.0914	2.606	3.48933	11.67	0.971239	0.299	0.2	3.79162	0.225223	0.00287797	0.000824793	0.683	-0.158
	41	SL_Decapods_scav	0.31	2.683	9.49789	0.721084	0.282484	0.2	3.09748	0.638772	0.0103226	0.0038474	0.408	-0.363	2.312	2.627	10.17	0.971599	0.258309	0.2	3.33591	0.392128	0.0116782	0.00444545	0.485	-0.305
	42	SL_Crabs	0.338126	2.32257	10.2963	0.963763	0.225573	0.2	3.22215	0.373873	0.00325322	0.0014007	0.209	-0.654	1.144	2.3952	10.119	0.968919	0.236703	0.3	3.24825	0.32353	0.00104895	0.000437939	0.233	-0.617
	43	SH_Crabs	0.965	2.69	11.78	0.98064	0.228353	0.2	3.10248	0.395625	0.0319171	0.0118651	0.667	-0.156	2.85	2.476	10.796	0.984517	0.229344	0.3	3.125	0.356567	0.00378947	0.00153048	0.585	-0.226
	44	DWR Shrimp	0.15	1.48442	8.854	0.982673	0.167655	0.2	3.47881	0.438181	0.502667	0.33863	0.336	-0.446	1.088	1.414	8.867	0.837786	0.159468	0.2	3.57666	0.296119	0.0269301	0.0190454	0.264	-0.563
	45	RG Shrimp	0.221	1.135	7.31825	0.825165	0.155092	0.2	3.86248	0.432752	0.304525	0.268304	0.451	-0.318	0.858	1.165	7.318	0.737529	0.159196	0.2	3.84901	0.475563	0.229254	0.196785	0.562	-0.234
	46	RB Shrimp	0.117275	0.916	7.31825	0.992337	0.125167	0.2	3.4323	0.765336	0.515881	0.563189	0.42	-0.348	1.743	0.726	7.012	0.69911	0.103537	0.2	3.45058	0.367966	0.0480206	0.0661441	0.401	-0.385
	47	Polychaets	1.53139	5.14	20.708	0.9	0.248213	0.4	2.56412	0.533377	0	0	0.52	-0.271	4.41069	5.14	20.708	0.95	0.248213	0.4	2.44045	0.509542	0	0	0.529	-0.277
	48	Macrobent inv	2.71176	5.31	21.624	0.9	0.24556	0.3	2.33235	0.260567	0.00800219	0.001507	0.751	-0.123	9.24346	5.3056	22.5356	0.95	0.235432	0.3	2.34776	0.290695	0.00406774	0.000766688	0.745	-0.153
	49	Gel plank	0.016211	18.48	48.79	0.95	0.378766	0.2	3.14845	0.425093	0	0	0.0864	-1.034	0.102119	13.57	48.8	0.95	0.278074	0.4	3.15005	0.412198	0	0	0.138	-0.841
	50	Supbent crust	1.73436	7.73	36.51	0.95	0.211723	0.3	2.51224	0.480715	0	0	0.455	-0.331	6.4926	7.73	36.51	0.99	0.211723	0.3	2.5131	0.476246	0	0	0.518	-0.296
	51	Macrozooplank	1.72957	18	66	0.99	0.272727	0.4	2.99327	0.160016	0	0	1	0.0117	4.77291	22	66	0.99	0.333333	0.2	2.96132	0.194491	0	0	1	-0.0023
	52	Mesozooplank	2.34259	32	107.46	0.99	0.297785	0.4	2.12411	0.119164	0	0	0.86	-0.0606	5.95381	32	107.46	0.99	0.297785	0.3	2.14705	0.139255	0	0	0.89	-0.0589
	53	Microzooplank	3.7003	40	80.73	0.558612	0.495479	0.4	2.147	0.125391	0	0	0.698	-0.166	6.19654	40	80.73	0.99	0.495479	0.3	2.147	0.125391	0	0	0.698	-0.165
	54	Bactplank	6.5	25.87	89.78	0.453411	0.288149	0.3	2	0	0	0	0.135	-0.912	7.5	25.87	89.78	0.899152	0.288149	0.4	2	0	0	0	0.129	-0.906
	55	Seagrasses-algae	0.700525	5.24		0.75			1	0	0	0	0.149	-0.803	2.12252	5.24		0.75			1	0	0	0	0.153	-0.805
	56	L phytoplankton	3.3694	175.785		0.3			1	0	0	0	0.432	-0.37	4.70993	175.785		0.5			1	0	0	0	0.447	-0.351
	57	S phytoplankton	6.61359	188		0.22			1	0	0	0	0.48	-0.362	7.76191	205		0.35			1	0	0	0	0.503	-0.315
	58	SPOM	1			0.327573			1	0.235767					1			0.381517			1	0.24892
	59	Disc	1			0.895052			1	0					1			0.9668			1	0
	60	Det	1			0.0666363			1	0.280835					1			0.18826			1	0.581138

## Sheet: Tab. S3 Diet matrices
		Table S4. Diets matrices of Calabria (CAL, above) and Salento (SAL, below) applied in the food-web models
	CAL	Prey \ predator	1	2	3	4	5	6	7	8	9	10	11	12	13	14	15	16	17	18	19	20	21	22	23	24	25	26	27	28	29	30	31	32	33	34	35	36	37	38	39	40	41	42	43	44	45	46	47
	1	Odontocetes	0	0	0	0	0	0	0	0	0	0	0	0	0	0	0	0	0	0	0	0	0	0	0	0	0	0	0	0	0	0	0	0	0	0	0	0	0	0	0	0	0	0	0	0	0	0	0
	2	F whale	0	0	0	0	0	0	0	0	0	0	0	0	0	0	0	0	0	0	0	0	0	0	0	0	0	0	0	0	0	0	0	0	0	0	0	0	0	0	0	0	0	0	0	0	0	0	0
	3	Log turtle	0	0	0	0	0	0	0	0.005	0	0	0	0	0	0	0	0	0	0	0	0	0	0	0	0	0	0	0	0	0	0	0	0	0	0	0	0	0	0	0	0	0	0	0	0	0	0	0
	4	Seabirds	0	0	0	0	0	0.0017	0	0	0	0	0	0	0	0	0	0	0	0	0	0	0	0	0	0	0	0	0	0	0	0	0	0	0	0	0	0	0	0	0	0	0	0	0	0	0	0	0
	5	L pelagics	0	0	0	0	0	0.0256	0	0.1425	0	0	0	0	0	0	0	0	0	0	0	0	0	0	0	0	0	0	0	0	0	0	0	0	0	0	0	0	0	0	0	0	0	0	0	0	0	0	0
	6	Blue shark	0	0	0	0	0	0	0	0	0	0	0	0	0	0	0	0	0	0	0	0	0	0	0	0	0	0	0	0	0	0	0	0	0	0	0	0	0	0	0	0	0	0	0	0	0	0	0
	7	Basking shark	0	0	0	0	0	0	0	0	0	0	0	0	0	0	0	0	0	0	0	0	0	0	0	0	0	0	0	0	0	0	0	0	0	0	0	0	0	0	0	0	0	0	0	0	0	0	0
	8	Other pelagic sharks	0	0	0	0	0	0	0	0	0	0	0	0	0	0	0	0	0	0	0	0	0	0	0	0	0	0	0	0	0	0	0	0	0	0	0	0	0	0	0	0	0	0	0	0	0	0	0
	9	SL_ElasmChim_bent	0	0	0	0	0	0	0	0	0	0	0	0	0	0	0	0	0	0	0	0	0	0	0	0	0	0	0	0	0	0	0	0	0	0	0	0	0	0	0	0	0	0	0	0	0	0	0
	10	SHB_Elasm	0	0	0	0	0	0	0	0	0	0	0	0	0	0	0	0	0	0.000336364	0	0	0	0	0	0	0	0	0	0	0	0	0	0	0	0.005	0	0	0	0	0	0	0	0	0	0	0	0	0
	11	SH_Elasm	0	0	0	0	0	0	0	0.04	0	0	0	0	0	0	0	0	0	0.000504545	0	0	0	0	0	0	0	0	0	0	0	0	0	0	0	0	0	0	0	0	0	0	0	0	0	0	0	0	0
	12	SL_Elasm_pisc	0	0	0	0	0	0	0	0	0	0	0	0	0	0	0	0	0	0	0	0	0	0	0	0	0	0	0	0	0	0	0	0	0	0	0	0	0	0	0	0	0	0	0	0	0	0	0
	13	Kitefin_s	0	0	0	0	0	0	0	0	0	0	0	0	0	0	0	0	0	0	0	0	0	0	0	0	0	0	0	0	0	0	0	0	0	0	0	0	0	0	0	0	0	0	0	0	0	0	0
	14	Velvbelly_s	0	0	0	0	0	0	0	0	0.01	0	0	0	0.064	0	0	0	0	0	0	0	0	0	0	0	0	0	0	0	0	0	0	0	0	0	0.00343333	0	0	0	0	0	0	0	0	0	0	0	0
	15	B_catshark	0	0	0	0	0	0.025	0	0	0.01	0	0	0	0.106	0	0	0	0	0	0	0	0	0	0	0	0	0	0	0	0	0	0	0	0	0	0.0051	0	0	0	0	0	0	0	0	0	0	0	0
	16	DEM opportunistic fishes	0.0167	0	0.002	0	0.005	0.004	0	0	0.015	0	0.00262	0	0	0	0	0	0	0	0	0	0	0	0	0	0	0	0	0	0	0	0	0	0	0	0	0	0	0	0	0	0	0	0	0	0	0	0
	17	SL_DEM fishes_gen	0	0	0	0	0	0	0	0	0	0	0.00426667	0	0	0	0	0.03915	0	0	0.0093824	0	0.00351533	0	0	0	0	0	0	0	0.000433333	0	0	0	0.0029	0.058	0	0.00375	0	0.006	0	0	0	0	0	0	0	0	0
	18	SH_DEM fishes_gen	0.065	0	0.00512	0	0.003145	0	0	0.028	0	0	0.00218333	0	0	0	0	0.001	0	0.0145973	0.03	0	0	0	0	0.0044	0	0	0	0	0.001	0	0	0	0.062	0.059	0	0.002665	0.0036575	0	0	0	0	0	0	0	0	0	0
	19	SH_DEM fish_pisc	0.114	0	0	0	0.001265	0.013	0	0.0027	0.0308	0.0863333	0	0	0	0	0	0.16745	0	0	0	0	0.00235	0	0.00557143	0	0	0	0	0	0.001	0	0	0	0.002	0.068	0.00713333	0.005	0	0	0	0	0	0	0	0	0	0	0
	20	SL_BP fishes_pisc	0	0	0	0	0.12696	0.0213	0	0.0013	0	0	0	0.1	0	0.2	0.009	0	0	0	0.00285	0	0	0	0.003	0	0	0	0	0	0	0.001	0	0	0	0	0.035	0	0	0.033	0	0	0	0	0	0	0	0	0
	21	SL_DEM fishes_Bent crust	0.005	0	0	0	0.003355	0	0	0.0005	0.0232667	0	0	0.38	0.096	0	0	0.09087	0.0095	0	0.0015	0.001	0.001	0	0	0	0	0	0	0	0.00496667	0	0	0	0.0259	0.017	0.005	0.0051	0	0.0123	0	0	0	0	0	0	0	0	0
	22	SL_BP fishes_crust	0	0	0	0	0.000115	0	0	0	0	0	0	0	0.395	0.08	0	0	0	0	0	0.05	0.03285	0	0.00418571	0.001	0	0	0	0	0.07	0	0	0	0	0	0.05	0	0	0.0069	0	0.0375167	0	0	0	0	0	0	0
	23	SHB_DEM fishes_Bent crust	0	0	0	0	0.03544	0.0051	0	0	0.0022	0.0286667	0.01839	0	0	0.061	0	0.33784	0	0.0463218	0.076425	0	0.05	0	0.005	0	0.015075	0	0	0	0.005	0	0	0	0.0116	0.259617	0.005	0.035	0.004	0.08195	0	0	0	0	0	0	0	0	0
	24	SH_DEM fishes_Bent crust	0.034	0	0.00336	0.023	0.02524	0	0	0	0	0.051	0.0327933	0	0	0	0	0.00515	0.03825	0.149389	0.039	0	0.0485	0	0.0216571	0	0	0	0	0.00323333	0.0134	0	0	0	0.1809	0.11	0	0.021	0.03	0.0038	0	0	0	0	0	0	0	0	0
	25	SH_DEM fishes_Bent inv	0.001	0	0	0	0	0.084	0	0.00405	0	0	0.01315	0	0	0	0	0.02799	0.0255	0.06047	0.008	0	0.0128167	0	0.00171429	0	0	0	0	0	0.03	0	0	0	0.049	0.0675753	0	0.01	0.03	0	0	0	0	0	0	0	0	0	0
	26	SHB_DEM fishes_plankt	0	0	0	0	0.00935	0.001	0	0	0	0.0157333	0	0	0	0	0	0.15735	0.14475	0	0	0	0	0	0.0165714	0	0	0	0	0.03	0.305	0	0	0	0	0.00345	0.00913333	0.115	0	0	0	0	0	0	0	0	0	0	0
	27	S pelagics	0.0613333	0.05	0.00304	0.43	0.014995	0.0025	0	0.33365	0.0595333	0.022	0.05246	0	0	0	0	0	0	0.0574736	0.09	0	0	0	0.0206143	0	0	0	0	0.1	0.27	0	0	0	0.5105	0.029	0	0.12	0.037725	0	0	0	0	0	0	0	0	0	0
	28	Mackarels	0.015	0	0.00144	0.01	0.092895	0.065	0	0.0979	0.120133	0	0.0171033	0	0	0	0	0.0945	0	0.01645	0.067	0	0	0	0	0	0	0	0	0.0007	0.159	0	0	0	0.0218	0.0692448	0	0.1	0.030312	0	0	0	0	0	0	0	0	0	0
	29	M pelagics	0.015	0	0	0	0.12336	0.013	0	0.066	0	0	0	0	0	0	0	0	0	0.00129091	0	0	0	0	0	0	0	0	0	0.004	0.02	0	0	0	0	0	0	0.025	0	0	0	0	0	0	0	0	0	0	0
	30	Macrourids	0	0	0	0	0	0	0	0	0	0	0	0.1	0.059	0	0.07	0.06635	0.065	0	0	0.058	0.0084	0	0	0	0	0	0	0	0	0	0	0	0	0.041	0.217	0	0	0	0	0	0.0247143	0	0	0	0.161	0.041	0
	31	Myctophids	0.00133333	0.05	0	0	0.05291	0.066	0	0	0	0	0	0.4	0.127	0.1	0.088	0.0002	0.0445	0.000109091	0.00535	0.48	0.025	0	0.0343429	0	0	0	0	0	0	0.09	0	0	0	0	0.147	0.00075	0	0.015	0	0.0424333	0.023	0	0	0.01	0.023	0	0
	32	R mullet	0	0	0	0	0	0	0	0	0	0	0.0109667	0	0	0	0	0	0	0.034	0	0	0	0	0	0	0	0	0	0	0	0	0	0	0	0.0483	0	0	0.018945	0	0	0	0	0	0	0	0	0	0
	33	Hake	0.01	0	0	0	0.00061	0	0	0.045	0.01	0.0172667	0	0.02	0	0	0	0	0	0.001	0.001	0	0.000183333	0	0	0.0003	0	0	0	0	0.001	0	0	0	0.008	0.045	0.00103333	0.001	0.000175	0	0	0	0	0	0	0	0	0	0
	34	Anglers	0	0	0	0	0	0	0	0	0	0	0	0	0	0	0	0	0	0	0	0	0	0	0	0	0	0	0	0	0	0	0	0	0	0	0	0	0	0	0	0	0	0	0	0	0	0	0
	35	SL_Squids	0.238667	0	0.005	0	0.14845	0.29	0	0.04	0	0	0	0	0.03975	0.038	0.0895	0	0	0	0	0	6.96667e-05	0	0	0	0	0	0	0	0	0	0	0	0.002	0	0.005	0	0	0	0	0	0	0	0	0	0	0	0
	36	SH_Squids	0.122	0.05	0	0	0.286685	0.055	0	0.00295	0.0054	0.0374	0.08062	0	0	0.025	0	0.003888	0.00675	0.00178182	0	0	0.00598033	0.002	0.01	0	0	0	0	0.01	0.005	0	0	0	0.009	0.0471	0.038	0.005	0.000525	0.0036	0	0	0	0	0	0	0	0	0
	37	SH_Cephalopods	0.153667	0	0	0	0.00925	0.031	0	0.001	0	0	0.03058	0	0	0	0	0.001512	0.0005125	0.021	0.17	0	0.01595	0	0.009	0.001	0	0	0	0.00423333	0	0	0	0	0.001	0.00055	0.01	0.05	0.01	0	0	0	0	0	0	0	0	0	0
	38	SL_Cephalopods	0	0	0	0	0.00088	0.0257	0	0	0	0	0	0	0	0	0.056	0	0.0277376	0	0	0	0.00143333	0	0	0	0	0	0	0	0	0	0	0	0	0.018	0.0236667	0	0	0.0229	0	0	0.001	0	0	0	0.015	0	0
	39	SHB_Bob Squids	0.000333333	0	0.015	0	0	0	0	0	0.00143333	0.0401667	0.000466667	0	0.01325	0.116374	0.01	0	0	0	0.0006	0	0.003	0.009	0	0	0	0	0	0	0.05	0	0	0	0.012	0.008	0.0008	0.00049	0.00533125	0	0	0.00366667	0	0	0	0.063	0.005	0	0
	40	Shrimps_BP	0.005	0	0	0	0.01526	0.0004	0	0	0.0841667	0.0252	0.00509	0	0	0.179	0.418	0.001	0.07945	0.0504609	0.08045	0.133667	0.180524	0.08	0.148297	0.05	0.045	0	0	0.116	0.01	0.04	0.001	0.0538	0.033	0.0131	0.17	0.0533275	0.0195	0.045105	0	0.015	0.005	0	0	0.023	0.131	0.011	0
	41	SL_Decapods_scav	0.000333333	0	0	0	0	0	0	0	0.120667	0.429033	0.002	0	0	0.038	0.155	0.0027	0.03605	0.001	0	0	0.141528	0.005	0.025	0.005	0.018338	0	0	0.012	0	0.01	0	0.0156	0.023	0.0228	0.0188633	0	0.001	0.1	0	0.005	0.006	0.004	0	0.03	0.001	0.001	0
	42	SL_Crabs	0	0	0	0	0	0	0	0	0.0051	0.0450333	0.114357	0	0	0	0	0	0.00677	0.0750636	0.009775	0	0.09785	0.001	0	0.01	0.026632	0	0	0	0	0.051	0	0	0	0.00035	0.015	0.064	0.06415	0.0857	0	0.00183333	0.008	0	0	0	0	0	0
	43	SH_Crabs	0.000666667	0	0.11	0	0.00025	0	0	0.001	0.0110667	0.0622667	0.608053	0	0	0	0.001	0.00195	0.09	0.231198	0.15	0	0.0800833	0	0.0231356	0.025	0.151668	0	0.0299	0.0022	0	0	0	0.1567	0.005	0.00105	0	0.0378075	0.03	0.3243	0.105	0.0035	0.0005	0.102	0.0325	0	0	0	0
	44	DWR Shrimp	0	0	0	0	0	0	0	0	0.247267	0	0	0	0	0.001	0	0	0.00125	0	0.005	0	0.0171667	0	0	0.0001875	0	0	0	0.02	0	0	0	0	0	0.004	0.005	0.01764	0.01	0.009	0	0	0	0	0	0	0	0	0
	45	RG Shrimp	0	0	0	0	0.00072	0	0	0	0	0	0	0	0	0.001	0.001	0	0	0	0	0	0	0	0	0	0	0	0	0	0	0.006	0	0	0	0	0.03	0	0	0.003	0	0	0	0	0	0	0.002	0.106	0
	46	RB Shrimp	0	0	0	0	0	0	0	0	0	0	0	0	0.1	0.001	0	0	0	0	0	0	0.00645	0	0	0	0	0	0	0	0	0.001	0	0	0.013	0	0.005	0	0	0.0065	0	0.001	0.001	0	0	0	0.001	0	0
	47	Polychaets	0	0	0.003	0	0	0	0	0	0	0	0.0024	0	0	0	0	0	0.019	0.0196909	0.00445	0	0.00983333	0.02	0.156629	0.223	0.207	0	0.0215333	0.00316667	0	0.08902	0.000444444	0.5398	0	0	0	0.0255	0.047	0	0	0.0483333	0.102	0.28	0.1725	0.195	0.073	0.155	0
	48	Macrobent inv	0	0	0.77	0.075	0.000165	0	0	0	0.212	0	0.001	0	0	0	0.027	0	0.12375	0.0147273	0.062	0.00333333	0.0318	0	0.074	0.228	0.295662	0	0.0424667	0	0.0001	0.088	0	0.213	0.001	0.005	0	0.02	0.11	0.125	0	0.036	0.3	0.284	0.4485	0.25	0.2	0.235	0.007
	49	Gel plank	0	0	0	0	0.00056	0	0	0	0	0	0	0	0	0	0.017	0	0.05575	0	0.000175	0.007	0.0041	0.015	0.0737143	0	0	0	0.00123333	0	0.0001	0	0	0	0	0	0	0	0	0	0	0.000666667	0	0	0	0	0	0	0
	50	Supbent crust	0	0	0	0	0.0001	0	0	0	0.0109333	0.00126667	0.0015	0	0	0.04	0	0.0011	0.1	0.078	0.08	0.097	0.04615	0.338	0.083	0.0901125	0.1338	0	0.0552333	0.05	0	0.297	0.167	0	0.003	0	0.094	0.194	0.2	0.0415	0	0.274	0.108143	0	0.105	0.117	0.139	0.063	0
	51	Macrozooplank	0	0.85	0	0	0.00025	0.001	0.0275	0	0.0053	0.1253	0	0	0	0.1	0.056	0	0.0384	0.101855	0.09	0.0646667	0.126883	0.328	0.115386	0.129062	0.0115625	0.39915	0.0970667	0.331	0	0.159	0.4292	0.0211	0.023	0	0	0.0742375	0.309	0	0.895	0.31	0.0924286	0	0	0.094	0.2	0.148	0.129
	52	Mesozooplank	0	0	0	0	0	0	0.9271	0	0	0	0	0	0	0.01	0	0	0.0214	0	0	0.0896667	0.0383833	0.095	0.156627	0.200625	0.00505	0.09185	0.676	0.157	0.0007	0.128	0.298122	0	0	0	0	0.0115625	0.00075	0	0	0.00185	0.008	0	0.0045	0	0	0.014	0.157
	53	Microzooplank	0	0	0	0	0	0	0.0454	0	0	0	0	0	0	0	0.003	0	0	3.63636e-05	0	0.00233333	0	0.034	0.0129571	0.03125	0.0071	0.509	0.0722	0.12	0	0.00134	0.00777778	0	0	0	0	0	0.013	0	0	0.0116667	0.00942857	0.1592	0.003	0.125	0	0	0.042
	54	Bactplank	0	0	0	0	0	0	0	0	0	0	0	0	0	0	0	0	0	0	0	0	0	0	0	0	0	0	0	0	0	0	0	0	0	0	0	0	0	0	0	0	0	0	0	0	0	0	0.073
	55	Seagrasses-algae	0	0	0.023	0	0	0	0	0	0	0	0	0	0	0	0	0	0.001	0.00290909	0	0.00333333	5e-05	0	0	0	0.0055375	0	0	0	0	0	0	0	0	0	0	0.001875	0	0	0	0	0	0.0945	0.1545	0	0	0	0
	56	L phytoplankton	0	0	0	0	0	0	0	0	0	0	0	0	0	0	0	0	0	0	0	0	0	0	0	0	0	0	0	0	0	0	0	0	0	0	0	0	0	0	0	0	0	0	0	0	0	0	0
	57	S phytoplankton	0	0	0	0	0	0	0	0	0	0	0	0	0	0	0	0	0	0	0	0	0	0	0	0	0	0	0	0	0	0	0	0	0	0	0	0	0	0	0	0	0	0	0	0	0	0	0.104
	58	SPOM	0	0	0	0	0	0	0	0	0	0	0	0	0	0	0	0	0	0	0	0	0	0	0	0	0	0	0	0.01	0	0	0	0	0	0	0	0	0	0	0	0	0	0	0	0	0	0	0
	59	Disc	0.01	0	0	0.09	0	0.01	0	0.015	0.005	0.013	0	0	0	0.01	0	0	0.005	0.005	0.008	0	0.001	0	0	0	0	0	0	0	0	0	0	0	0	0	0	0	0	0.005	0	0.01	0.06	0	0.001	0.003	0	0	0
	60	Det	0	0	0.059	0.046	0	0	0	0	0.011	0	0	0	0	0	0	0	0.06	0.015	0.009	0.0103333	0.007	0.073	0	0.000625	0.078	0	0.00436667	0	0	0.039	0.0964444	0	0	0	0	0	0.025	0.069	0	0.198	0.251	0.076	0.079	0.09	0.049	0.2051	0.488
		Import	0.13	0	0	0.326	0.043	0.26	0	0.173	0	0	0	0	0	0	0	0	0	0	0	0	0	0	0	0	0	0	0	0.026	0.053	0	0	0	0	0	0.1	0	0	0	0	0	0	0	0	0	0	0.021	0
		Sum	0.999033	1	0.99996	1	1.00021	1.0003	1	0.99955	1.00027	0.999667	1	1	1	1.00037	1.0005	1	1.00032	0.999666	0.999957	1.00033	0.99985	1	1.0004	0.999563	1.00042	1	1	0.999533	0.9997	1.00036	0.999989	1	0.9996	1.00014	1.00016	0.999705	1.00007	0.999555	1	1.00047	1.00021	0.9997	1.0005	1	1	1.0001	1
	SAL	Prey \ predator	1	2	3	4	5	6	7	8	9	10	11	12	13	14	15	16	17	18	19	20	21	22	23	24	25	26	27	28	29	30	31	32	33	34	35	36	37	38	39	40	41	42	43	44	45	46	47
	1	Odontocetes	0	0	0	0	0	0	0	0	0	0	0	0	0	0	0	0	0	0	0	0	0	0	0	0	0	0	0	0	0	0	0	0	0	0	0	0	0	0	0	0	0	0	0	0	0	0	0
	2	F whale	0	0	0	0	0	0	0	0	0	0	0	0	0	0	0	0	0	0	0	0	0	0	0	0	0	0	0	0	0	0	0	0	0	0	0	0	0	0	0	0	0	0	0	0	0	0	0
	3	Log turtle	0	0	0	0	0	0	0	0.005	0	0	0	0	0	0	0	0	0	0	0	0	0	0	0	0	0	0	0	0	0	0	0	0	0	0	0	0	0	0	0	0	0	0	0	0	0	0	0
	4	Seabirds	0	0	0	0	0	0.0017	0	0	0	0	0	0	0	0	0	0	0	0	0	0	0	0	0	0	0	0	0	0	0	0	0	0	0	0	0	0	0	0	0	0	0	0	0	0	0	0	0
	5	L pelagics	0	0	0	0	0	0.0256	0	0.1025	0	0	0	0	0	0	0	0	0	0	0	0	0	0	0	0	0	0	0	0	0	0	0	0	0	0	0	0	0	0	0	0	0	0	0	0	0	0	0
	6	Blue shark	0	0	0	0	0	0	0	0	0	0	0	0	0	0	0	0	0	0	0	0	0	0	0	0	0	0	0	0	0	0	0	0	0	0	0	0	0	0	0	0	0	0	0	0	0	0	0
	7	Basking shark	0	0	0	0	0	0	0	0	0	0	0	0	0	0	0	0	0	0	0	0	0	0	0	0	0	0	0	0	0	0	0	0	0	0	0	0	0	0	0	0	0	0	0	0	0	0	0
	8	Other pelagic sharks	0	0	0	0	0	0	0	0	0	0	0	0	0	0	0	0	0	0	0	0	0	0	0	0	0	0	0	0	0	0	0	0	0	0	0	0	0	0	0	0	0	0	0	0	0	0	0
	9	SL_Sharks and Rays _Bent	0	0	0	0	0	0	0	0	0	0	0	0	0	0	0	0	0	0	0	0	0	0	0	0	0	0	0	0	0	0	0	0	0	0	0	0	0	0	0	0	0	0	0	0	0	0	0
	10	SHB_Sharks and Rays	0	0	0	0	0	0	0	0	0	0	0	0	0	0	0	0	0	0.001	0	0	0	0	0	0	0	0	0	0	0	0	0	0	0	0.005	0	0	0	0	0	0	0	0	0	0	0	0	0
	11	SH_Sharks and Rays	0	0	0	0	0	0	0	0.04	0	0	0	0	0	0	0	0	0	0.001	0	0	0	0	0	0	0	0	0	0	0	0	0	0	0	0	0	0	0	0	0	0	0	0	0	0	0	0	0
	12	SL_Sharks_BP	0	0	0	0	0	0	0	0	0	0	0	0	0	0	0	0	0	0	0	0	0	0	0	0	0	0	0	0	0	0	0	0	0	0	0	0	0	0	0	0	0	0	0	0	0	0	0
	13	Kitef S	0	0	0	0	0	0	0	0	0	0	0	0	0	0	0	0	0	0	0	0	0	0	0	0	0	0	0	0	0	0	0	0	0	0	0	0	0	0	0	0	0	0	0	0	0	0	0
	14	Velvbelly S	0	0	0	0	0	0	0	0	0.01	0	0	0	0.055	0	0	0	0	0	0	0	0	0	0	0	0	0	0	0	0	0	0	0	0	0	0.009	0	0	0	0	0	0	0	0	0	0	0	0
	15	B catshark	0	0	0	0	0	0.025	0	0	0.035	0	0	0	0.159	0	0	0	0	0	0	0	0	0	0	0	0	0	0	0	0	0	0	0	0	0	0.0251	0	0	0	0	0	0	0	0	0	0	0	0
	16	Demersal opportunistic fishes	0.016	0	0.002	0	0.005	0.014	0	0	0.015	0	0.00262	0	0	0	0	0	0	0	0	0	0	0	0	0	0	0	0	0	0	0	0	0	0	0	0	0	0	0	0	0	0	0	0	0	0	0	0
	17	SL_Demersal fishes_gen	0	0	0	0	0	0	0	0	0	0	0.00426667	0	0	0	0	0.03915	0	0	0.0093824	0	0.00351533	0	0	0	0	0	0	0	0	0	0	0	0.006	0.058	0	0.006	0	0.006	0	0	0	0	0	0	0	0	0
	18	SH_Demersal fishes_gen	0.045	0	0.00512	0	0.003145	0	0	0.028	0	0	0.00218333	0	0	0	0	0.001	0	0.005	0.022	0	0	0	0	0.001	0	0	0	0	0.001	0	0	0	0.001	0.059	0	0.005	0.001	0	0	0	0	0	0	0	0	0	0
	19	SH_Demersal fish_pisc	0.052	0	0	0	0.001265	0.013	0	0.0027	0.0308	0.0863333	0	0	0	0	0	0.16745	0	0	0	0	0.00235	0	0.00557143	0	0	0	0	0	0.001	0	0	0	0.002	0.068	0.00713333	0.008	0	0	0	0	0	0	0	0	0	0	0
	20	SL_Benthopelagic fishes_pisc	0	0	0	0	0.151	0.0513	0	0.0013	0	0	0	0.1	0	0.2	0.009	0	0	0	0.008	0.065	0	0	0.003	0	0	0	0	0	0	0.001	0	0	0	0	0.085	0.02	0	0.053	0	0	0	0	0	0	0	0	0
	21	SL_Demersal fishes_Bent crust	0.001	0	0	0	0.003355	0.05	0	0.0005	0.027	0	0	0.38	0.096	0	0	0.09087	0.064	0	0.018	0.046	0.001	0	0	0	0	0	0	0	0	0	0	0	0.0259	0.017	0.007	0.0051	0	0.0123	0	0	0	0	0	0	0	0	0
	22	SL_Bentopelagic fishes_crust	0	0	0	0	0.000115	0	0	0	0	0	0	0	0.395	0.08	0	0	0	0	0	0.02	0.03285	0	0.00418571	0.001	0	0	0	0	0.07	0	0	0	0	0	0.05	0	0	0.0069	0	0.015	0	0	0	0	0	0	0
	23	SHB_Demersal fishes_Bent crust	0	0	0	0	0.03544	0.0051	0	0	0.0022	0.0286667	0.01839	0	0	0.061	0	0.33784	0	0.0463218	0.076425	0	0.05	0	0.005	0	0.015075	0	0	0	0	0	0	0	0.0316	0.259617	0.008	0.035	0.007	0.08195	0	0	0	0	0	0	0	0	0
	24	SH_Demersal fishes_Bent crust	0.025	0	0.00336	0.023	0.02524	0	0	0	0	0.051	0.0327933	0	0	0	0	0.00515	0.03825	0.055	0.019	0	0.005	0	0.0116571	0	0	0	0	0.00323333	0.0134	0	0	0	0.012	0.11	0	0.008	0.003	0	0	0	0	0	0	0	0	0	0
	25	SH_Demersal fishes_Bent inv	0.001	0	0	0	0	0.084	0	0.00405	0	0	0.01315	0	0	0	0	0.02799	0.0255	0.06047	0.01	0	0.005	0	0.00171429	0	0	0	0	0	0	0	0	0	0.022	0.0675753	0	0.01	0.0065	0	0	0	0	0	0	0	0	0	0
	26	SHB_Demersal fishes_plankt	0	0	0	0	0.00935	0.001	0	0	0	0.0157333	0	0	0	0	0	0.15735	0.14475	0	0	0	0	0	0.0165714	0	0	0	0	0.065	0.305	0	0	0	0	0.00345	0.032	0.055	0	0	0	0	0	0	0	0	0	0	0
	27	Small pelagic fishes	0.05	0.05	0.00304	0.43	0.014995	0.0025	0	0.33365	0.03	0.022	0.05246	0	0	0	0	0	0	0.059	0.09	0	0	0	0.0206143	0	0	0	0	0.104	0.27	0	0	0	0.389	0.029	0	0.123	0.04	0	0	0	0	0	0	0	0	0	0
	28	Mackarels	0.01	0	0.00144	0.015	0.092895	0.065	0	0.0979	0.1	0	0.0171033	0	0	0	0	0.0945	0	0.01645	0.067	0	0	0	0	0	0	0	0	0	0.159	0	0	0	0.028	0.0692448	0	0.095	0.035	0	0	0	0	0	0	0	0	0	0
	29	Medium pelagic fishes	0.039	0	0	0	0.07	0.013	0	0.066	0	0	0	0	0	0	0	0	0	0.00129091	0	0	0	0	0	0	0	0	0	0.001	0.005	0	0	0	0	0	0	0.001	0	0	0	0	0	0	0	0	0	0	0
	30	Macrourids_Bent inv	0	0	0	0	0	0	0	0	0	0	0	0.1	0.025	0	0.07	0.06635	0.075	0	0	0.039	0.0084	0	0	0	0	0	0	0	0	0	0	0	0	0.041	0.14	0	0	0	0	0	0.016	0	0	0	0.07	0.021	0
	31	Myctophids	0.05	0.05	0	0	0.05291	0.066	0	0	0	0	0	0.4	0.127	0.1	0.088	0.0002	0.0545	0.000109091	0.00535	0.35	0.025	0	0.0343429	0	0	0	0	0	0	0.07	0	0	0	0	0.147	0.006	0	0.015	0	0.012	0.009	0	0	0.004	0.018	0	0
	32	R mullet	0	0	0	0	0	0	0	0	0	0	0.069	0	0	0	0	0	0	0.075	0	0	0	0	0	0	0.012	0	0	0	0	0	0	0	0.01	0.0483	0	0	0.067	0	0	0	0	0	0	0	0	0	0
	33	Hake	0.025	0	0	0	0.00061	0	0	0.045	0.013	0.0172667	0	0.02	0	0	0	0	0	0.003	0.001	0	0.000183333	0	0	0.0003	0	0	0	0	0.001	0	0	0	0.039	0.045	0.015	0.003	0.009	0	0	0	0	0	0	0	0	0	0
	34	Anglers	0	0	0	0	0	0	0	0	0	0	0	0	0	0	0	0	0	0	0	0	0	0	0	0	0	0	0	0	0	0	0	0	0	0	0	0	0	0	0	0	0	0	0	0	0	0	0
	35	SL_Squids	0.242	0	0.005	0	0.14845	0.29	0	0.04	0	0	0	0	0.03975	0.038	0.1	0	0	0	0	0	0.003	0	0	0	0	0	0	0	0	0	0	0	0.029	0	0.005	0	0	0	0	0	0	0	0	0	0	0	0
	36	SH_Squids	0.31	0.05	0	0	0.326	0.055	0	0.05	0.0054	0.0374	0.08062	0	0.01	0.034	0	0.003888	0.015	0.079	0	0	0.01	0.002	0.01	0	0	0	0	0.013	0.026	0	0	0	0.13	0.0471	0.038	0.035	0.001	0.0036	0	0	0	0	0	0	0	0	0
	37	SH_Cephalopods	0.1	0	0	0	0.005	0.031	0	0.001	0	0	0.03058	0	0	0	0	0.001512	0.001	0.021	0.17	0	0.01595	0	0.009	0.001	0	0	0	0.00423333	0	0	0	0	0.001	0.00055	0.005	0.045	0.008	0	0	0	0	0	0	0	0	0	0
	38	SL_Cephalopods	0	0	0	0	0.02	0.0257	0	0	0	0	0	0	0	0	0.1	0	0.0277376	0	0	0	0.046	0	0	0	0	0	0	0	0	0	0	0	0	0.018	0.0236667	0	0	0.0229	0	0	0.001	0	0	0	0.015	0	0
	39	SHB_Bobtail Squids	0.03	0	0.015	0	0	0	0	0	0.012	0.0401667	0.000466667	0	0.048	0.116374	0.03	0	0	0	0.02	0	0.01	0.03	0	0	0	0	0	0	0.074	0	0	0	0.037	0.008	0.069	0.005	0.059	0.05	0	0.045	0	0	0	0.064	0.025	0	0
	40	Shrimps_BP	0.001	0	0	0	0.01	0.0004	0	0	0.076	0.029	0.00509	0	0	0.179	0.31	0.001	0.07945	0.0504609	0.08045	0.075	0.180524	0.08	0.148297	0.05	0.045	0	0	0.116	0.01	0.018	0.001	0.0538	0.02	0.0131	0.15	0.0533275	0.0395	0.045105	0	0.015	0.004	0	0	0.024	0.101	0.011	0
	41	SL_Decapods_Bent scav	0.001	0	0	0	0	0	0	0	0.120667	0.429033	0.002	0	0	0.038	0.155	0.0027	0.03605	0.001	0	0	0.141528	0.005	0.025	0.009	0.018338	0	0	0.012	0	0.072	0	0.0156	0.093	0.0228	0.025	0.035	0.018	0.1	0	0.015	0.006	0.06	0	0.032	0.061	0.011	0
	42	SL_Crabs	0	0	0	0	0	0	0	0	0.0051	0.0450333	0.114357	0	0	0	0	0	0.00677	0.0750636	0.009775	0	0.09785	0.001	0	0.01	0.026632	0	0	0	0	0.011	0	0	0	0.00035	0.015	0.064	0.06415	0.15	0	0.00183333	0.01	0	0	0	0.011	0	0
	43	SH_Crabs	0.001	0	0.11	0	0.00025	0	0	0.001	0.0110667	0.0622667	0.55	0	0	0	0.001	0.00195	0.07	0.231198	0.15	0	0.0800833	0	0.0331356	0.025	0.151668	0	0.001	0.0022	0	0	0	0.1567	0.005	0.00105	0	0.0378075	0.031	0.26	0.105	0.0035	0.003	0.032	0.035	0	0	0	0
	44	DWR Shrimp	0	0	0	0	0	0	0	0	0.247267	0	0	0	0	0.001	0	0	0.00125	0	0.006	0.035	0.0171667	0	0	0.0001875	0	0	0	0.02	0	0	0	0	0	0.004	0.005	0.01764	0.011	0.009	0	0	0	0	0	0	0	0	0
	45	RG Shrimp	0	0	0	0	0.00072	0	0	0	0	0	0	0	0	0.001	0.012	0	0	0	0	0	0	0	0	0	0	0	0	0	0	0.006	0	0	0	0	0.04	0	0	0.005	0	0	0	0	0	0	0.002	0.025	0
	46	RB Shrimp	0	0	0	0	0	0	0	0	0	0	0	0	0.045	0.001	0	0	0	0	0	0.024	0.00645	0	0	0	0	0	0	0	0	0.001	0	0	0.023	0	0.005	0	0	0.0065	0	0.005	0.006	0	0	0	0.001	0	0
	47	Polychaets	0	0	0.003	0	0	0	0	0	0	0	0.0024	0	0	0	0	0	0.019	0.0196909	0.00445	0	0.00983333	0.01	0.156629	0.223	0.207	0	0.0215333	0	0	0.08902	0	0.5398	0	0	0	0.0255	0.01	0	0	0.03	0.08	0.2	0.1725	0.195	0.073	0.165	0
	48	Macrobenthic invertebrates	0	0	0.72	0.075	0.000165	0	0	0	0.242	0	0.001	0	0	0	0.027	0	0.12375	0.0147273	0.062	0.00333333	0.0318	0	0.074	0.228	0.295662	0	0.0424667	0	0	0.088	0	0.213	0.001	0.005	0	0.02	0.111	0.125	0	0.064	0.34	0.284	0.4485	0.25	0.2	0.255	0.001
	49	Gelatinus plankton	0	0	0.109	0	0.00056	0	0	0	0	0	0	0	0	0	0.017	0	0.05575	0	0.000175	0.008	0.0041	0.015	0.0737143	0	0	0	0.00123333	0	0.001	0	0	0	0	0	0	0	0	0	0	0.017	0	0	0	0	0	0	0
	50	Suprabenthic crustaceans	0	0	0	0	0	0	0	0	0.0109333	0.00126667	0.0015	0	0	0.04	0	0.0011	0.1	0.078	0.08	0.057	0.04615	0.35	0.083	0.0901125	0.1338	0	0.0552333	0.05	0	0.297	0.167	0	0.028	0	0.064	0.194	0.2	0.0415	0	0.294	0.16	0.1	0.117	0.156	0.154	0.133	0.005
	51	Macrozooplancton	0	0.85	0	0	0	0.001	0.06	0	0.0053	0.1253	0	0	0	0.1	0.07	0	0.0384	0.101855	0.09	0.119	0.126883	0.328	0.115386	0.129062	0.0315625	0.39915	0.0970667	0.331	0.002	0.159	0.4692	0.0211	0.067	0	0.01	0.0742375	0.26	0	0.895	0.362	0.15	0	0	0.109	0.205	0.188	0.129
	52	Mesozooplancton	0	0	0	0	0	0	0.875	0	0	0	0	0	0	0.01	0	0	0.0214	0	0	0.07	0.0383833	0.095	0.156627	0.200625	0.00505	0.09185	0.676	0.107	0	0.128	0.298122	0	0	0	0	0.0115625	0.005	0	0	0.01	0.03	0	0.006	0	0	0.054	0.05
	53	Microzooplancton	0	0	0	0	0	0	0.065	0	0	0	0	0	0	0	0.003	0	0	3.63636e-05	0	0.049	0	0.084	0.0129571	0.03125	0.0371	0.509	0.101	0.135	0	0.021	0.055	0	0	0	0	0	0.013	0	0	0.05	0.036	0.19	0.012	0.145	0	0.021	0.042
	54	Bacterioplankton	0	0	0	0	0	0	0	0	0	0	0	0	0	0	0	0	0	0	0	0	0	0	0	0	0	0	0	0	0	0	0	0	0	0	0	0	0	0	0	0	0	0	0	0	0	0	0.073
	55	Macrophyto benthos	0	0	0.023	0	0	0	0	0	0	0	0	0	0	0	0	0	0.001	0.00290909	0	0	5e-05	0	0	0	0.02	0	0	0	0	0	0	0	0	0	0	0.001875	0	0	0	0	0	0.094	0.159	0	0	0	0
	56	Large phytoplankton	0	0	0	0	0	0	0	0	0	0	0	0	0	0	0	0	0	0	0	0	0	0	0	0	0	0	0	0	0	0	0	0	0	0	0	0	0	0	0	0	0	0	0	0	0	0	0
	57	Small phytoplankton	0	0	0	0	0	0	0	0	0	0	0	0	0	0	0	0	0	0	0	0	0	0	0	0	0	0	0	0	0	0	0	0	0	0	0	0	0	0	0	0	0	0	0	0	0	0	0.1
	58	Marine snow	0	0	0	0	0	0	0	0	0	0	0	0	0	0	0	0	0	0	0	0	0	0	0	0	0	0	0.004	0.01	0	0	0.01	0	0	0	0	0	0	0	0	0.005	0	0	0	0	0	0	0
	59	Discards	0.001	0	0	0.03	0	0.002	0	0.002	0.001	0.01	0	0	0	0.001	0.008	0	0.001	0.001	0.001	0	0.001	0	0	0	0.001	0	0	0	0	0	0	0	0	0	0	0	0	0.001	0	0.001	0.006	0.001	0.001	0.001	0	0	0
	60	Detritus	0	0	0	0	0	0	0	0	0	0	0	0	0	0	0	0	0	0	0	0	0	0	0	0	0	0	0	0	0	0.039	0	0	0	0	0	0	0.001	0.005	0	0	0.133	0.039	0.049	0.02	0.049	0.095	0.6
		Import	0	0	0	0.427	0.024	0.178	0	0.179	0	0	0	0	0	0	0	0	0	0	0	0.04	0	0	0	0	0	0	0	0.026	0.062	0	0	0	0	0	0.02	0	0	0	0	0.055	0.01	0	0	0	0.015	0.021	0
		Sum	1	1	0.99996	1	1.00046	1.0003	1	0.9996	0.999733	1.00047	0.99998	1	0.99975	1.00037	1	1	0.999558	0.999583	1.00001	1.00033	1.00005	1	1.0004	0.999537	0.999888	1	0.999533	0.999667	1.0004	1.00002	1.00032	1	1.0005	1.00014	0.9999	1.00005	1.00015	0.999755	1	1.00033	1	1	1	1	1	1	1
[truncated: 7 more columns]

## Sheet: Tab. S4 Land_Disc
		Table S.5 - Landings and Discards (t km-2 y-1) by fishing gears applied to Calabria (CAL) and Salento (SAL) models. Fishing gears codes indicate: Otter bottom trawl (OTB), Drifting longline (LLD), Setting longline (LLS), Passive nets (GNX), Mixed gears (MIX), and Purse seine (PS).
			CAL Landings							CA Discards							SAL Landings							SAL Discards
		FG	OTB	LLD	LLS	GNX	MIX	PS	Total	OTB	LLD	LLS	GNX	MIX	PS	Total	OTB	LLD	LLS	GNX	MIX	PS	Total	OTB	LLD	LLS	GNX	MIX	PS	Total
	1	Odontocetes	0	0	0	0	0	0	0	0	0	0	0	0	0	0	0	0	0	0	0	0	0	0	0	0	0	0	0	0
	2	F whale	0	0	0	0	0	0	0	0	0	0	0	0	0	0	0	0	0	0	0	0	0	0	0	0	0	0	0	0
	3	Log turtle	0	0	0	0	0	0	0	0	0.0004	0.0003	0	0.0003	0	0.001	0	0	0	0	0	0	0	0	0	0	0	0	0	0
	4	Seabirds	0	0.0002	0	0	0	0	0.0002	0	0	0	0	0	0	0	0	0	0	0	0	0	0	0	0	0	0	0	0	0
	5	L pelagics	0	0.06	0	0	0	0.011	0.071	0	0	0	0	0	0	0	0	0.0106	0	0	0.0185	0	0.0291	0	0.0106	0	0	0.0185	0	0.0291
	6	Blue shark	0	0	0	0	0	0	0	0.0014	0.0014	0	0	0.0002	0	0.003	0	0.0006	0	0	0	0	0.0006	0	0.0006	0	0	0	0	0.0006
	7	Basking shark	0	0	0	0	0	0	0	0	0	0	0	1e-05	0	1e-05	0	0	0	0	0	0	0	0	0	0	0	0	0	0
	8	Other pelagic sharks	0	0	0	0	0	0	0	0.0005	0.0001	0	0.0012	0.0002	0	0.002	0	0.0001	0	0.0001	0.0008	0	0.001	0	0.0001	0	0.0001	0.0008	0	0.001
	9	SL_ElasmChim_bent	0	0	0	0	0	0	0	0.0022	0.0002	0.0004	0	0	0	0.0028	0	0	0	0	0	0	0	0	0	0	0	0	0	0
	10	SHB_Elasm	0.0002	0	0	0	0	0	0.0002	0.0001	0	0.0001	0	0	0	0.0002	0.0002	0	0.0001	0.0002	0	0	0.0005	0.0002	0	0.0001	0.0002	0	0	0.0005
	11	SH_Elasm	0.0009	0.0012	0.0001	0	0	0	0.0022	0.0054	0.0006	0.0002	0	0	0	0.0062	0.0001	0	0.0041	0.0001	0	0	0.0043	0.0001	0	0.0041	0.0001	0	0	0.0043
	12	SL_Elasm_pisc	0	0	0	0	0	0	0	0.0009	0	0.0015	0	0	0	0.0024	0	0	0	0	0	0	0	0	0	0	0	0	0	0
	13	Kitefin_s	0	0	0	0	0	0	0	0.0039	0	0	0	0	0	0.0039	0	0	0	0	0	0	0	0	0	0	0	0	0	0
	14	Velvbelly_s	0	0	0	0	0	0	0	0.0043	0	0	0	0	0	0.0043	0	0	0	0	0	0	0	0	0	0	0	0	0	0
	15	B_catshark	0	0	0	0	0	0	0	0.0156	0	0.0004	0	0	0	0.016	0	0	0	0	0	0	0	0	0	0	0	0	0	0
	16	DEM opportunistic fishes	0.0023	0	0.0015	0.0002	0	0	0.004	0.0052	0	0.0001	0	0.0002	0	0.0055	0.0007	0	0.0043	0.0018	0.0038	0	0.0106	0.0007	0	0.0043	0.0018	0.0038	0	0.0106
	17	SL_DEM fishes_gen	0.0113	0	0.0072	0.0274	0	0	0.0459	0.0009	0.0004	0	0.0034	0.0001	0	0.0048	0.0036	0	0.007	0.0159	0	0	0.0265	0.0036	0	0.007	0.0159	0	0	0.0265
	18	SH_DEM fishes_gen	0.0065	0.0009	0.0037	0.0209	0	0.0001	0.0321	0.0069	0.0005	0.0001	0.0073	0	0	0.0148	0.0036	0	0.0006	0.0205	0.0002	0.0001	0.025	0.0036	0	0.0006	0.0205	0.0002	0.0001	0.025
	19	SH_DEM fish_pisc	0.0096	0.0008	0.0014	0.0076	0	0	0.0194	0.0001	0.0002	0	0.0013	0	0	0.0016	0.0011	0	0.0017	0.0098	0	0	0.0126	0.0011	0	0.0017	0.0098	0	0	0.0126
	20	SL_BP fishes_pisc	0	0	0	0	0	0	0	0.0001	0	0	0	0	0	0.0001	0	0	0	0	0	0	0	0	0	0	0	0	0	0
	21	SL_DEM fishes_Bent crust	0.0059	0	0.0035	0.0052	0	0	0.0146	0.0005	0.0003	0	0	0	0	0.0008	0.0015	0	0.0029	0.0147	0	0	0.0191	0.0015	0	0.0029	0.0147	0	0	0.0191
	22	SL_BP fishes_crust	0	0	0	0	0	0	0	0	0	0	0	0	0	0	0	0	0	0	0	0	0	0	0	0	0	0	0	0
	23	SHB_DEM fishes_Bent crust	0.004	0.0003	0.0037	0	0	0	0.008	0.0191	0.0039	0.0015	0.0569	0.0015	0.0102	0.0931	0.0011	0	0.0042	0	0	0	0.0053	0.0011	0	0.0042	0	0	0	0.0053
	24	SH_DEM fishes_Bent crust	0.0351	0	0.0001	0.0231	0.0005	0.0135	0.0723	0.0158	0.0022	0.0008	0.0369	0.0009	0	0.0566	0.0283	0.0001	0.0058	0.1092	0.0107	0.0014	0.1555	0.0283	0.0001	0.0058	0.1092	0.0107	0.0014	0.1555
	25	SH_DEM fishes_Bent inv	0.0149	0	0	0.0361	0	0	0.051	0.0143	0.0028	0.0008	0.0306	0.0008	0.0051	0.0544	0.008	0	0.0038	0.0356	0	0.0023	0.0497	0.008	0	0.0038	0.0356	0	0.0023	0.0497
	26	SHB_DEM fishes_plankt	0	0	0	0	0	0.0007	0.0007	0.0213	0	0	0.008	0	0	0.0293	0	0	0	0	0	0	0	0	0	0	0	0	0	0
	27	S pelagics	0.0056	0	0	0.0003	0.0037	0.0882	0.0978	0.0025	0	0	0.0011	0	0.0061	0.0097	0.0011	0	0	0.001	0.0005	0.0038	0.0064	0.0011	0	0	0.001	0.0005	0.0038	0.0064
	28	Mackarels	0.0326	0	0	0.0212	0.0004	0.0305	0.0847	0.0041	0	0	0	0	0.0005	0.0046	0.0101	0.0003	0.0017	0.0152	0	0.0059	0.0332	0.0101	0.0003	0.0017	0.0152	0	0.0059	0.0332
	29	M pelagics	0.0036	0.0178	0.0018	0.017	0.0027	0.0254	0.0683	0	0	0	0	0	0	0	0.0039	0.0054	0	0.0374	0.0048	0.022	0.0735	0.0039	0.0054	0	0.0374	0.0048	0.022	0.0735
	30	Macrourids	0	0	0	0	0	0	0	0.0097	0	0	0	0	0	0.0097	0	0	0	0	0	0	0	0	0	0	0	0	0	0
	31	Myctophids	0	0	0	0	0	0	0	0	0	0	0	0	0	0	0	0	0	0	0	0	0	0	0	0	0	0	0	0
	32	R mullet	0.0444	0	0	0.0296	0	0	0.074	0	0	0	0	0	0	0	0.0143	0	0	0.0237	0.0001	0	0.0381	0.0143	0	0	0.0237	0.0001	0	0.0381
	33	Hake	0.01	0	0.001	0.007	0	0	0.018	0	0	0	0	0	0	0	0.0229	0	0.014	0.0202	0	0	0.0571	0.0229	0	0.014	0.0202	0	0	0.0571
	34	Anglers	0.0031	0	0.0015	0.0015	0	0	0.0061	0	0	0	0	0	0	0	0.0094	0	0	0.0253	0	0	0.0347	0.0094	0	0	0.0253	0	0	0.0347
	35	SL_Squids	0	0	0	0	0	0	0	0.0003	0	0	0	0	0	0.0003	0.0024	0	0	0.0001	0	0	0.0025	0.0024	0	0	0.0001	0	0	0.0025
	36	SH_Squids	0.0122	0	0	0.0101	0.0001	0	0.0224	0.0011	0	0	0	0	0.0005	0.0016	0.0081	0	0	0.0009	0	0.0014	0.0104	0.0081	0	0	0.0009	0	0.0014	0.0104
	37	SH_Cephalopods	0.0165	0	0	0.0248	0.0048	0	0.0461	0.0002	0	0	0	0	0	0.0002	0.0118	0	0	0.0456	0.0061	0.0007	0.0642	0.0118	0	0	0.0456	0.0061	0.0007	0.0642
	38	SL_Cephalopods	0	0	0	0	0	0	0	0.0001	0	0	0	0	0	0.0001	0	0	0	0	0.0004	0	0.0004	0	0	0	0	0.0004	0	0.0004
	39	SHB_Bob Squids	0	0	0	0	0	0	0	0	0	0	0	0	0	0	0	0	0	0	0	0	0	0	0	0	0	0	0	0
	40	Shrimps_BP	0.0076	0	0	0	0	0	0.0076	0.0049	0	0	0	0.0005	0	0.0054	0.001	0	0	0	0	0	0.001	0.001	0	0	0	0	0	0.001
	41	SL_Decapods_scav	0.0009	0	0	0	0	0	0.0009	0.0023	0	0	0	0	0	0.0023	0.0103	0	0	0	0	0	0.0103	0.0103	0	0	0	0	0	0.0103
	42	SL_Crabs	0	0	0	0	0	0	0	0	0	0	0.0011	0	0	0.0011	0	0	0	0	0	0	0	0	0	0	0	0	0	0
	43	SH_Crabs	0.0114	0	0	0.0077	0	0	0.0191	0.0052	0	0.0001	0.0063	0.0001	0	0.0117	0.0022	0	0	0.0045	0	0	0.0067	0.0022	0	0	0.0045	0	0	0.0067
	44	DWR Shrimp	0.0699	0	0	0.0002	0	0	0.0701	0.0053	0	0	0	0	0	0.0053	0.0269	0	0	0.0003	0.0001	0	0.0273	0.0269	0	0	0.0003	0.0001	0	0.0273
	45	RG Shrimp	0.0673	0	0	0	0	0	0.0673	0	0	0	0	0	0	0	0.1967	0	0	0	0	0	0.1967	0.1967	0	0	0	0	0	0.1967
	46	RB Shrimp	0.0605	0	0	0	0	0	0.0605	0	0	0	0	0	0	0	0.0837	0	0	0	0	0	0.0837	0.0837	0	0	0	0	0	0.0837
	47	Polychaets	0	0	0	0	0	0	0	0	0	0	0	0	0	0	0	0	0	0	0	0	0	0	0	0	0	0	0	0
	48	Macrobent inv	0.0004	0	0	0	0	0	0.0004	0.0001	0	0	0.021	0.0002	0	0.0213	0	0	0	0	0.0283	0	0.0283	0	0	0	0	0.0283	0	0.0283
	49	Gel plank	0	0	0	0	0	0	0	0	0	0	0	0	0	0	0	0	0	0	0	0	0	0	0	0	0	0	0	0
	50	Supbent crust	0	0	0	0	0	0	0	0	0	0	0	0	0	0	0	0	0	0	0	0	0	0	0	0	0	0	0	0
	51	Macrozooplank	0	0	0	0	0	0	0	0	0	0	0	0	0	0	0	0	0	0	0	0	0	0	0	0	0	0	0	0
	52	Mesozooplank	0	0	0	0	0	0	0	0	0	0	0	0	0	0	0	0	0	0	0	0	0	0	0	0	0	0	0	0
	53	Microzooplank	0	0	0	0	0	0	0	0	0	0	0	0	0	0	0	0	0	0	0	0	0	0	0	0	0	0	0	0
	54	Bactplank	0	0	0	0	0	0	0	0	0	0	0	0	0	0	0	0	0	0	0	0	0	0	0	0	0	0	0	0
	55	Seagrasses-algae	0	0	0	0	0	0	0	0	0	0	0	0	0	0	0	0	0	0	0	0	0	0	0	0	0	0	0	0
	56	L phytoplankton	0	0	0	0	0	0	0	0	0	0	0	0	0	0	0	0	0	0	0	0	0	0	0	0	0	0	0	0
	57	S phytoplankton	0	0	0	0	0	0	0	0	0	0	0	0	0	0	0	0	0	0	0	0	0	0	0	0	0	0	0	0
	58	SPOM	0	0	0	0	0	0	0	0	0	0	0	0	0	0	0	0	0	0	0	0	0	0	0	0	0	0	0	0
	59	Disc	0	0	0	0	0	0	0	0	0	0	0	0	0	0	0	0	0	0	0	0	0	0	0	0	0	0	0	0
	60	Det	0	0	0	0	0	0	0	0	0	0	0	0	0	0	0	0	0	0	0	0	0	0	0	0	0	0	0	0
		Sum	0.4367	0.0812	0.0255	0.2399	0.0122	0.1694	0.9649	0.1543	0.013	0.0063	0.1751	0.00501	0.0224	0.37611	0.453	0.0171	0.0502	0.3821	0.0743	0.0376	1.0143	0.453	0.0171	0.0502	0.3821	0.0743	0.0376	1.0143

## Sheet: Tab. S5 MTI
		Table S.5 - Mixed Trophic Impact estimated for the Calabria (CAL, above) and Salento (SAL, below) food-web models
	CAL	Impacting / Impacted	1	2	3	4	5	6	7	8	9	10	11	12	13	14	15	16	17	18	19	20	21	22	23	24	25	26	27	28	29	30	31	32	33	34	35	36	37	38	39	40	41	42	43	44	45	46	47
	1	Odontocetes	-0.082	-0.00235	0.00591	0.033	-0.025	-0.065	-0.00372	-0.011	-0.0033	-0.00454	0.00324	0.0151	-0.00383	0.0354	0.00838	-0.16	0.0238	-0.0352	-0.129	0.0362	0.0178	0.00473	0.0271	0.00475	0.00903	0.00628	0.00379	0.0186	0.00916	0.0402	-0.00807	0.00348	-0.0266	0.000799	-0.243	-0.039	0.000123	0.0365	-0.00677	0.000262	-0.00674	-0.000651	0.00242	0.00473	0.0214	0.00768	-0.00429
	2	F whale	-0.000432	-0.000976	-0.000288	0.000106	-0.00123	-0.000136	-0.000569	-0.000318	0.000135	-0.00042	-0.000263	-0.000529	-0.000264	-0.000375	-0.000142	0.000772	0.000488	0.000105	0.000993	-0.000195	0.000687	-0.000295	0.00078	0.000123	-0.000123	0.000744	-0.000654	0.00119	0.002	4e-06	-0.000981	-0.000546	-2.1e-05	-0.000168	0.000103	-0.00677	0.00144	7.6e-05	-0.00111	-0.000105	-0.000293	0.000961	8.5e-05	0.00061	-0.000126	-0.000142	-0.000191
	3	Log turtle	-0.000211	-4e-06	-0.000961	5.8e-05	-0.000144	-8.4e-05	5.9e-05	0.00495	-0.000132	0.000127	-0.000792	0.000198	5.1e-05	3e-06	-1.6e-05	-0.00218	7e-06	-0.000735	0.000134	0.000155	9.3e-05	4.2e-05	0.000148	-4.1e-05	-5.3e-05	3.5e-05	-6.4e-05	-2.4e-05	-6.5e-05	0.000134	-2.8e-05	9.1e-05	-0.000176	9e-05	-0.000573	0.000125	-8.1e-05	-0.000164	-0.00092	3e-05	-0.000123	-9e-05	-0.000681	-0.00012	7e-06	-3.2e-05	0.000241
	4	Seabirds	-0.000867	-0.000388	0.000671	-0.00727	-0.000725	0.00124	0.00427	-0.00383	-0.000789	-0.000715	0.000204	0.000317	0.000463	-0.000104	-0.00013	0.000588	0.000476	0.000464	-0.000559	0.000305	0.000554	0.000335	0.000302	-0.000931	0.000634	0.000859	-0.011	-0.000443	-0.00142	0.000163	0.000201	0.000186	-0.005	-0.000411	0.000451	-0.000796	0.000226	0.000127	0.000543	8.5e-05	-0.000674	-1.4e-05	0.00111	0.000331	2e-05	0.000228	0.000188
	5	L pelagics	-0.0278	-0.0094	-0.163	-0.238	-0.402	-0.216	-0.00286	0.0623	-0.0261	-0.00302	-0.0932	0.00535	0.00389	-0.0075	0.00851	-0.00828	0.015	-0.00546	0.0262	-0.0816	0.0145	0.0129	0.00115	-0.00345	0.00636	0.0483	0.0231	0.032	-0.0552	0.0261	0.0204	-0.00644	0.0174	0.000511	-0.0933	-0.102	0.0216	0.00984	0.000437	0.00221	-0.00556	0.0104	-0.00182	0.00954	0.0083	-0.00137	-0.00291
	6	Blue shark	-0.0196	0.000152	0.00423	-0.263	-0.016	-0.0214	0.0003	-0.00328	0.000143	0.000775	0.00186	0.00174	-0.00486	0.0132	-0.0265	-0.00753	0.00086	0.000413	0.00196	0.00673	0.00411	0.00145	0.000191	0.00014	-0.0116	9.4e-05	0.00325	-0.00385	-0.000304	0.0147	-0.00276	0.00066	0.0034	0.000121	-0.0829	0.0033	-0.00299	0.00612	-0.00158	0.00257	0.0027	-0.00271	0.000494	0.000875	0.00767	0.00256	-0.000261
	7	Basking shark	0	-1e-06	0	-1e-06	0	0	-3e-06	-1e-06	0	0	0	0	0	0	0	0	0	0	0	-1e-06	0	-1e-06	-1e-06	-1e-06	0	0	-2e-06	-1e-06	0	-1e-06	-1e-06	0	-1e-06	0	0	0	0	0	0	0	0	0	0	0	0	0	0
	8	Other pelagic sharks	-0.000194	0.000479	-0.0933	0.0114	-0.0243	0.00891	0.00206	-0.00842	0.00101	0.000364	-0.0875	0.00105	0.000746	0.00109	-0.00045	0.00353	0.000685	-0.00018	-0.0017	0.00395	0.00142	0.00051	-0.000355	0.00299	0.00171	6.3e-05	-0.00169	-0.00321	-0.00515	-0.000122	-0.000873	0.00121	-0.0281	-6.8e-05	-0.0024	0.00893	-0.000975	0.000916	0.002	-0.000273	-3.6e-05	-0.000392	0.00162	-0.000871	-0.000171	0.000988	-0.000627
	9	SL_ElasmChim_bent	-0.000913	-0.000664	0.000697	-0.00127	0.000326	0.00543	-0.00204	0.00198	-0.0129	-0.00111	0.00661	0.000431	0.00629	-0.0421	-0.019	-0.0716	0.00587	0.00524	-0.0146	0.0124	-0.0157	-0.000639	0.00706	0.00247	0.00127	0.00126	0.000872	-0.0122	0.0011	-0.00149	-0.00317	0.00258	-0.0162	0.00687	0.00557	-0.00168	0.00462	0.00136	0.0234	0.000197	-0.00571	0.000482	-0.00137	-0.0739	0.000448	0.00729	0.00191
	10	SHB_Elasm	-0.00522	-0.000684	-0.000233	0.00578	-0.0018	0.000636	-0.0139	0.000512	-0.00822	-0.0432	0.00138	0.000562	0.000301	-0.00335	-0.00949	-0.00981	0.00835	0.0184	-0.0855	0.00263	-0.00291	-0.0019	0.0039	-0.00624	-0.00296	-0.000836	0.0049	0.00688	0.0041	0.00597	-1.6e-05	-0.00817	-0.0465	-0.00202	0.0034	-0.0146	0.0285	-0.00269	-0.0147	0.000813	-0.0696	-0.00553	0.00275	-6.5e-05	-0.001	0.00517	0.00267
	11	SH_Elasm	-0.00399	-0.00285	-0.0049	-0.00341	-0.0149	-0.00504	-0.00186	0.0386	0.0013	-0.00148	-0.0207	-0.00141	-0.00176	-0.00113	8.2e-05	-0.0183	-0.00254	-0.00472	0.00475	0.00232	0.00401	-0.00206	0.00345	-0.00174	-0.00269	0.00509	-0.00178	0.00553	0.0119	-0.000324	-0.00145	-0.00752	-0.00043	-0.00219	0.003	-0.0384	-0.000288	-0.00539	-0.007	0.000373	0.000786	-0.00859	-0.018	0.00693	0.000236	0.00103	0.0052
	12	SL_Elasm_pisc	-0.000161	0.000111	0.00227	0.000476	-0.00121	0.000205	-0.000508	0.000175	0.00117	0.00306	0.00101	-0.0254	-0.00572	0.00103	0.00404	-0.00434	0.00241	0.00196	0.00138	-0.0153	-0.079	0.00206	0.00403	0.00291	0.00137	-0.000479	0.000556	0.0001	-7.7e-05	-0.000934	0.000857	-0.000893	-0.0109	0.00292	-0.000835	0.000874	0.000767	-0.00068	-0.000949	0.00197	0.00628	0.0034	-0.000425	0.00229	-0.00103	0.00267	-0.00116
	13	Kitefin_s	0.0129	9.4e-05	-0.00147	-0.012	0.0153	0.0079	-0.000177	0.00563	0.0037	0.0202	0.00126	-0.0445	-0.112	-0.449	-0.336	-0.00619	0.00318	0.00271	-0.0036	0.128	-0.126	-0.0688	0.0187	0.00401	0.00375	9.5e-05	-0.000554	0.00379	-0.00613	-0.039	-0.0414	0.000727	-0.00176	0.0118	0.0536	0.00532	0.00287	0.0511	0.0431	0.019	0.0389	0.00938	-0.0055	0.00724	0.0441	-0.104	-0.00143
	14	Velvbelly_s	-0.00918	0.000303	0.0056	0.014	-0.0251	-0.00496	-0.000616	-0.00444	0.00888	-0.0061	0.0047	0.00516	0.062	-0.0879	-0.0164	-0.000636	0.00728	-0.000841	0.00634	-0.275	-0.00346	-0.00719	-0.0216	0.00139	-0.000716	0.00134	0.000461	0.00178	0.00367	0.0397	0.0726	0.000497	0.000789	-0.00403	-0.0365	-0.0106	-8.3e-05	-0.00237	-0.0783	0.0069	-0.00855	-0.00683	0.00439	-0.00492	0.00866	-0.00827	-0.000491
	15	B_catshark	-0.0445	0.00277	0.00625	0.0191	-0.011	-0.0345	0.00255	-0.00946	-0.00123	-0.021	0.00746	-0.000746	0.0959	-0.0265	-0.0681	0.00805	-0.00817	0.00053	0.0146	0.0399	-0.014	0.0239	-0.000277	-0.00147	-0.000111	-0.00237	-0.00203	-0.0121	-0.00558	0.00959	-0.00478	-0.000358	0.00137	-0.00333	-0.204	0.0289	-0.00421	-0.152	-0.00315	-0.0387	-0.0558	0.00588	0.00609	0.00188	0.0116	0.00515	0.00141
	16	DEM opportunistic fishes	0.00873	0.000363	-0.011	0.00107	0.00272	-0.000523	-0.0129	0.00193	0.00522	-0.00825	0.00229	-0.0431	-0.00761	0.00385	0.00589	-0.0425	-0.0234	0.0118	-0.104	0.00322	-0.0591	-0.00123	-0.0312	0.00481	-0.00739	-0.00669	0.00383	-0.00277	-0.00299	-0.00495	-0.000109	-0.00839	0.00382	-0.0246	-0.00499	0.00136	0.0311	0.00224	-0.000589	0.00648	0.00835	-0.000208	0.00346	0.000619	-1.5e-05	0.000308	-4.3e-05
	17	SL_DEM fishes_gen	-0.00544	0.00392	-0.0583	0.0108	-0.000775	-0.0143	0.000528	-0.0565	-0.0471	-0.0211	-0.00902	-0.177	-0.0197	0.0114	-0.0135	-0.0113	-0.0766	-0.0236	0.00423	0.0105	-0.0336	0.00647	-0.00307	-0.0311	-0.0477	-0.061	0.00912	0.00852	-0.0188	-0.0368	-0.00277	-0.0171	-0.0197	-0.0516	-0.00506	-0.0155	5.5e-05	-0.124	0.00766	-0.00315	-0.00668	0.0235	-0.0039	0.00195	-0.00599	-0.000721	0.00537
	18	SH_DEM fishes_gen	0.0438	-0.00352	-0.0098	-0.0131	-0.00618	-0.00816	0.0359	0.00825	0.00668	-0.268	-0.051	-0.069	0.0138	-0.0029	0.00974	-0.029	-0.0213	-0.0974	0.0318	0.00718	-0.00639	-0.00316	-0.0567	-0.157	-0.113	0.00939	-0.0175	-0.0103	-0.0101	-0.00193	-0.00467	-0.136	0.00937	-0.0189	-0.0127	-0.00125	-0.0506	-0.0049	-0.00287	0.00818	0.0403	-0.0296	-0.0126	0.0211	0.00573	0.0118	0.0318
	19	SH_DEM fish_pisc	0.0554	0.000516	0.0281	-0.00767	-0.00837	0.00285	0.105	-0.00362	0.0156	0.104	-0.0249	-0.00946	-0.0127	-0.00259	0.000287	0.101	-0.0759	-0.126	-0.0838	-0.00323	-0.013	0.00535	-0.095	0.0176	0.0465	0.0107	-0.0119	-0.042	0.00205	0.00869	0.00373	0.0789	-0.0339	0.0242	-0.00679	-0.00128	-0.257	-0.000101	-0.000124	-0.000811	0.000374	0.0329	-0.0252	0.0113	-0.000264	-0.00353	-0.000346
	20	SL_BP fishes_pisc	-0.00694	0.00337	-0.0142	-0.0195	0.054	-0.0247	-0.00712	0.0051	-0.00161	0.00746	-0.00618	-0.0202	-0.0413	0.162	-0.013	-0.0101	-0.0138	0.00169	0.0092	-0.18	-0.0116	-0.0348	-0.0147	0.00286	0.00289	0.00795	0.00108	0.0019	-0.0087	-0.0882	-0.236	-0.00326	0.00153	-0.00451	-0.0394	0.00115	0.0115	0.0347	0.0144	-0.0358	0.00578	0.0192	-0.00191	0.00127	-0.00703	0.0112	0.00305
	21	SL_DEM fishes_Bent crust	0.00257	-0.00116	-0.0235	0.00404	0.00143	-0.00127	0.00327	-0.00475	-0.0119	-0.0402	-0.00985	0.283	0.071	-0.0444	-0.0466	0.0521	-0.0272	-0.00905	-0.0149	0.0105	-0.068	-0.0149	-0.0461	-0.027	-0.0135	0.00289	0.00227	-0.000994	0.00329	-0.00293	-0.00162	0.00877	0.00972	-0.0362	0.00849	-0.00532	-0.0113	0.00285	0.0108	-0.0138	-0.0733	-0.0391	0.00246	-0.0274	0.0116	-0.0285	0.0128
	22	SL_BP fishes_crust	0.0047	-0.00934	0.00291	-0.00283	-0.00622	0.00803	-0.00733	0.0077	-0.00431	-0.00481	0.00544	-0.00252	0.361	-0.144	-0.187	-0.0114	-0.019	-0.00456	-0.00682	0.0675	-0.0427	-0.0168	-0.0174	0.00228	-0.0089	-0.0099	0.00213	-0.0167	0.065	-0.0343	-0.00156	0.00495	-0.00228	-0.00544	0.052	-0.0606	0.0022	0.0397	-0.14	-0.103	-0.00453	0.0238	0.00629	0.00304	-0.0138	-0.0287	0.00535
	23	SHB_DEM fishes_Bent crust	-0.00895	0.00194	-0.0393	-0.00825	0.00439	0.00181	0.00392	0.0081	-0.0271	-0.0815	-0.00357	-0.0908	0.0143	0.0255	-0.0486	0.285	-0.0492	0.0409	-0.0677	-0.0644	0.00759	0.0306	-0.0773	-0.0748	-0.00242	-0.0206	-0.0128	0.00607	0.0104	0.0165	0.0131	-0.0214	-0.00844	0.189	0.00563	-0.054	-0.00303	0.077	0.00651	-0.0778	-0.0551	0.00372	-0.00939	0.00759	-0.0086	0.00563	-0.0195
	24	SH_DEM fishes_Bent crust	0.0296	-0.000781	-0.0203	0.024	0.00971	-0.0356	-0.0333	-0.0629	-0.0642	0.011	-0.0237	-0.00616	-0.0458	0.00772	-0.0273	-0.0271	-0.014	-0.0178	0.00879	0.000765	0.0194	0.0265	-0.011	-0.0432	-0.0477	0.00565	-0.0139	-0.0107	-0.00679	0.00142	0.0169	-0.0769	0.0954	0.0499	-0.00552	-0.00235	-0.00431	-0.00193	0.00975	-0.0518	-0.0214	-0.0594	-0.0246	-0.031	-0.0159	-0.036	-0.0652
	25	SH_DEM fishes_Bent inv	0.000115	0.00313	0.00577	-0.0186	-0.000376	0.0675	-0.00756	-0.0816	-0.0217	-0.0303	-0.05	0.00641	-0.0175	-6.2e-05	-0.0154	-0.0127	-0.0352	-0.000958	-0.011	0.00985	-0.0163	0.00944	-0.0791	-0.0151	-0.05	-1e-06	-0.00257	-0.0114	0.0132	0.00299	0.00727	-0.057	0.0122	-0.00104	-0.0061	0.000329	0.0168	-0.0282	-0.00502	-0.018	-0.0358	-0.0697	-0.079	-0.00556	-0.00561	-0.0055	-0.0107
	26	SHB_DEM fishes_plankt	0.00144	-0.0555	-0.031	-0.0428	0.00943	-0.0205	0.00489	-0.015	-0.0168	0.00341	0.0048	-0.0449	-0.0158	-0.0116	-0.000397	0.118	0.105	-0.00601	-0.0449	-0.0073	-0.0413	-0.0345	-0.00613	-0.00968	-0.0266	-0.139	-0.0321	-0.0745	0.184	-0.00868	-0.0148	0.0068	-0.0333	-0.0128	0.00405	0.0841	-0.0323	-0.00988	-0.0901	-0.00798	0.00465	-0.00489	0.011	-0.00361	-0.0125	-0.00269	-0.00288
	27	S pelagics	0.0577	0.0314	-0.0965	0.372	-0.0347	-0.024	-0.32	0.27	0.0463	0.0258	-0.0305	-0.0223	-0.0271	-0.000796	0.00329	-0.0386	-0.0401	-0.0368	0.0307	-0.00738	-0.0549	-0.0273	-0.022	-0.0585	-0.0452	-0.0642	-0.153	-0.0121	0.103	-0.0121	-0.02	-0.00207	0.373	0.0237	-0.0181	0.0811	-0.0187	-0.0179	-0.0409	-0.00307	0.00944	0.00648	-0.084	-0.0163	-0.00243	-0.0117	-0.00194
	28	Mackarels	0.000161	-0.0156	0.00308	-0.0866	0.0349	0.0335	0.0211	-0.00586	0.0263	-0.0195	-0.00595	0.00329	-0.0098	-0.00743	-0.0416	0.0572	-0.0452	-0.00559	0.0354	0.00135	-0.0147	0.046	-0.023	-0.0108	-0.00995	-0.0762	-0.157	-0.0383	0.0257	0.0154	0.0246	-0.0167	-0.0814	0.0179	-0.00753	-0.0469	-0.0057	0.0191	0.0574	-0.0851	-0.0119	0.0151	0.0184	-0.211	-0.0146	-0.00143	0.0125
	29	M pelagics	-0.00207	0.0246	-0.0882	-0.136	-0.0398	-0.0773	-0.124	-0.0534	-0.0281	0.00312	-0.0115	-0.0233	-0.0291	0.00721	0.0381	-0.0671	-0.0401	0.00255	-0.0128	0.00705	-0.0201	-0.0976	0.00827	-0.00417	-0.0843	-0.296	-0.134	-0.217	-0.257	0.00399	0.00215	0.00159	-0.0961	-0.0397	0.0115	-0.0271	0.0164	0.00692	-0.134	0.0408	0.0126	0.00621	0.0294	0.0523	0.00881	0.0111	-0.000322
	30	Macrourids	0.0279	0.00112	-0.00181	-0.00232	-0.00329	0.0279	-0.00141	0.00581	-0.0132	-0.024	-0.0125	0.00958	0.0407	-0.0713	0.00237	0.0502	0.0484	-0.0125	-0.0185	-0.0511	-0.0403	0.0175	-0.00323	-0.00212	-0.00914	0.00278	0.00441	0.00428	0.0127	-0.0709	-0.139	0.000289	-0.00452	0.0288	0.148	-0.0389	-0.00564	-0.055	0.0225	-0.0593	-0.0222	-0.219	0.0287	0.000525	0.0144	0.00592	-0.00443
	31	Myctophids	0.0102	-0.00924	-0.012	-0.043	0.0537	0.0693	0.0121	0.0135	0.000669	-0.00382	-0.0082	0.356	0.0875	0.0741	0.0311	-0.00234	0.033	-0.00666	-0.0125	0.331	-0.0395	-0.0744	0.0218	-0.00661	-0.0026	0.00117	0.00714	-0.00593	-0.00501	-0.0124	-0.148	0.0061	-0.00309	0.00375	0.0787	-0.0389	-0.0186	-0.00284	-0.0464	-0.0193	0.012	0.0225	-0.00342	0.0077	-0.00414	-0.0183	0.000323
	32	R mullet	0.000392	0.00135	0.0158	0.0141	0.00172	-0.0372	-0.00425	-0.082	-0.0651	-0.0266	-0.0508	-0.0121	-0.0748	0.0198	-0.00424	-0.0405	-0.0487	0.000451	-0.00923	-0.00443	0.00551	0.0104	-0.0147	-0.0174	-0.0329	0.00647	0.00575	-0.00207	-0.00462	0.00693	0.00519	-0.0692	-0.0356	-0.0274	0.00773	-0.00637	0.011	-0.000256	0.0051	-0.00614	-0.00576	-0.00568	-0.0271	-0.0241	-0.0102	-0.0366	-0.0304
	33	Hake	-0.00623	-0.00283	0.00328	-0.0292	0.000645	-0.00508	0.0264	0.00718	-0.00716	0.0323	0.000899	-0.0154	-0.018	0.00735	0.00404	-0.0101	-0.0108	-0.102	-0.0124	-0.000876	-0.0644	0.0032	0.00884	-0.0536	-0.019	0.00797	-0.0722	-0.00298	-0.00722	0.00181	0.00168	0.0147	-0.106	0.015	3.7e-05	-0.0148	0.01	0.00376	-0.00773	0.00414	-0.0038	0.016	0.0158	0.00172	0.0109	-0.0305	0.00239
	34	Anglers	-0.00119	-0.000229	-0.0128	0.00166	-0.000511	-0.00222	-0.00207	-0.00159	-0.00766	-0.21	-0.00219	-0.0288	-0.00365	0.00157	0.00304	-0.0124	-0.0288	-0.0121	-0.00251	0.00104	0.00155	-0.00112	-0.0159	0.00204	-0.0037	0.00305	0.00365	-0.00233	0.0011	-0.00228	-0.000403	-0.0115	-0.0326	-0.0218	0.000124	-0.000757	0.00175	-0.00282	0.00179	0.0024	0.0166	0.00231	0.0014	-0.000313	-0.000655	-0.00153	-0.000159
	35	SL_Squids	0.192	-0.00548	-0.0209	-0.088	0.0486	0.23	-0.0192	0.0469	0.00904	-0.00349	-0.00244	-0.0174	0.019	-0.13	-0.0376	-0.037	0.0132	0.00643	-0.0569	-0.122	-0.00978	-0.0245	0.0307	0.00531	0.00103	0.0114	0.0101	0.0283	0.0224	-0.14	0.0233	-0.00356	-0.00905	0.000495	-0.136	-0.111	0.0247	-0.128	0.00772	-0.00629	-0.00244	0.046	0.00183	0.00693	-0.078	-0.0261	-0.00155
	36	SH_Squids	0.0419	0.0522	0.0534	-0.0608	0.16	0.0147	0.156	0.00493	-0.0255	0.041	0.0457	0.0236	0.023	0.0222	0.00442	-0.0995	-0.0653	-0.0125	-0.145	-0.0197	-0.0901	0.0403	-0.109	-0.00884	0.0261	-0.0998	-0.0368	-0.173	-0.286	-0.00144	0.0124	0.0733	-0.0509	0.0194	-0.0229	-0.108	-0.208	-0.0024	0.0924	-0.00245	0.0331	-0.124	0.00213	-0.0827	0.00248	0.0134	0.0175
	37	SH_Cephalopods	0.135	-0.00709	-0.0783	-0.00814	0.0048	-0.014	-0.331	-0.0673	-0.00975	0.04	0.0373	0.0121	0.00601	0.00051	0.00566	-0.0143	-0.0223	-0.068	0.113	-2.9e-05	0.00245	-0.00486	-0.00719	-0.0708	-0.137	0.0118	-0.0209	-0.0733	-0.0223	-0.00351	-0.00313	-0.19	-0.0457	-0.0305	-0.0322	0.0178	-0.104	0.00585	-0.0124	0.00264	0.0172	-0.108	0.0243	-0.0532	0.000312	0.00747	0.0258
	38	SL_Cephalopods	0.00175	-0.00141	0.00986	-0.00212	-0.00587	0.029	-0.00169	3.5e-05	-0.00305	-0.0182	-0.0171	-0.00864	0.00254	-0.0196	0.0452	-0.0192	0.00203	-0.00906	0.00299	-0.0743	-0.0556	0.00228	-0.0532	0.00915	0.000983	0.00134	0.00108	-0.000711	0.00211	0.0046	0.0214	0.00564	6.5e-05	0.00645	0.00932	-0.00331	0.00118	-0.103	-0.00278	0.00148	-0.0422	-0.0292	-0.0254	-0.00809	0.0162	-0.0136	0.0116
	39	SHB_Bob Squids	-0.00265	-0.0256	0.0152	0.000126	-0.00534	-0.00851	0.000936	-0.00276	0.0108	0.029	-0.0297	-0.00585	0.00964	0.0919	-0.00136	-0.00975	-0.00466	-0.0113	-0.0111	-0.031	-0.00517	-0.00276	-0.000968	0.0022	-0.00548	-0.0189	-0.00188	-0.0161	0.0354	0.00238	-0.000499	-0.00258	0.00425	0.00229	-0.00383	-0.00313	0.00162	-0.0113	-0.0638	-0.00336	-0.00475	0.00587	-0.0432	0.0618	0.00132	-0.00609	0.00418
	40	Shrimps_BP	0.00145	-0.022	-0.00395	-0.0169	0.00583	-0.0202	0.0492	-0.013	0.0392	-0.0651	-0.0253	-0.0862	-0.201	0.168	0.398	0.0344	0.0183	0.0166	0.0443	-0.0829	0.146	-0.505	0.0883	0.00619	0.00963	-0.0101	-0.0091	0.0928	-0.0319	-0.0463	-0.228	0.0178	0.0178	0.0165	-0.0226	0.029	-0.0424	-0.0925	-0.0732	-0.0852	-0.144	-0.0219	-0.0218	-0.0503	0.117	-0.0806	-0.0383
	41	SL_Decapods_scav	-0.016	-0.000475	-0.0363	-0.0408	-0.00397	-0.00816	-0.000599	-0.00815	0.099	0.364	-0.00704	0.0172	0.0187	0.0135	0.118	-0.0012	0.0159	-0.000701	-0.0437	-0.0111	0.111	0.00755	0.00942	-0.0166	-0.00468	-0.00124	-0.00116	0.0125	0.00326	-0.0917	-0.00933	-0.00801	-0.00123	0.015	-0.0288	-0.00739	0.00712	0.0207	-0.00974	-0.0103	-0.11	-0.0231	-0.0134	-0.000928	0.00508	-0.0363	-0.018
	42	SL_Crabs	0.0158	0.00599	-0.0273	-0.00864	0.00969	0.0115	-0.00666	0.00912	0.00345	0.0175	0.0342	0.029	0.0239	-0.0108	-0.00165	-0.00186	-0.00345	0.0329	-0.0127	-0.00102	0.0649	0.00376	-0.0242	-0.0219	-0.0212	-0.00456	-0.00715	-0.0113	-0.0165	0.0418	-0.00188	-0.0733	-0.00489	-0.00025	0.0189	0.0473	0.0395	0.0275	-0.00186	0.00307	-0.0236	-0.0706	-0.133	-0.0227	0.00467	-0.00671	-0.0779
	43	SH_Crabs	0.00922	0.0152	-0.0897	-0.0158	-0.00772	0.0067	0.0217	0.0111	-0.0506	-0.00825	0.421	0.000387	0.00603	0.0112	0.00716	-0.00457	0.0169	0.125	0.0918	-0.0102	0.0198	-0.0029	-0.0525	-0.084	-0.000186	0.00832	0.00789	0.00125	0.00723	-0.0138	0.0191	-0.0218	-0.00346	-0.0157	-0.00224	-0.00483	-0.0425	0.184	0.104	0.0153	-0.0566	-0.065	-0.282	-0.0588	-0.0154	-0.0549	-0.129
	44	DWR Shrimp	0.00331	0.00805	-0.00527	0.0167	0.00543	-0.0542	0.00258	-0.0274	0.118	-0.0623	-0.0753	-0.0303	-0.13	-0.00284	-0.0189	-0.0703	-0.0131	-0.00668	0.00424	-0.00257	0.0226	0.0132	-0.00787	-0.0127	-0.012	0.00244	0.00116	0.0131	-0.0122	0.0111	0.00177	-0.0498	-0.0346	-0.0659	0.0177	0.00897	-0.00257	0.0132	-0.244	-0.00852	-0.0583	-0.00949	0.0109	-0.0834	-0.0211	-0.0598	-0.0208
	45	RG Shrimp	-0.00686	-0.0016	-0.00689	0.0193	0.00333	-0.0709	0.00118	-0.0284	-0.113	-0.0136	-0.0739	-0.0372	-0.126	0.0439	-0.047	-0.0713	-0.0325	-0.00256	-0.000301	0.0225	0.0381	0.0341	0.00643	-0.0119	-0.00793	-1.6e-05	0.00379	-0.00973	-0.00123	-0.331	0.0486	-0.0453	-0.0245	-0.0818	-0.0211	0.0038	-0.00226	-0.206	-0.0197	-0.0453	0.0281	0.0875	-0.00297	-0.0352	-0.0908	0.0276	-0.00502
	46	RB Shrimp	0.00296	-0.000603	0.00165	0.0055	0.000843	-0.0207	0.00194	-0.0122	-0.0498	-0.0168	-0.0414	-0.0174	0.0284	-0.029	-0.0152	-0.0202	0.00132	-0.0066	-0.000511	-0.00647	-0.00473	-0.016	-0.00398	-0.00387	-0.00473	-0.000104	0.000791	0.0021	0.000781	0.1	-0.0147	-0.0193	-0.000363	-0.0245	0.0207	-0.00469	-0.0038	0.106	0.0181	0.0236	-0.00701	-0.0294	-0.00126	-0.0182	-0.411	-0.0802	-0.00841
	47	Polychaets	0.0072	-0.0666	-0.0733	0.00264	0.000886	-0.0256	-0.016	-0.0633	-0.0602	-0.0344	0.00975	-0.0349	-0.0724	-0.0123	-0.0253	-0.0074	-0.046	0.0273	-0.0195	-0.0386	0.0235	-0.00607	0.0792	0.129	0.116	-0.012	0.00464	-0.0287	-0.0138	0.0537	-0.0412	0.397	-0.00446	0.00423	0.00588	0.00755	0.00864	0.0249	-0.0816	-0.0396	-0.00628	0.178	0.0269	0.101	-0.031	0.0447	-0.139
	48	Macrobent inv	0.0145	0.0218	0.575	0.0629	-0.00465	-0.0197	-0.0289	-0.0427	0.142	0.0491	0.0821	-0.0244	-0.0553	-0.00441	0.0177	-0.0407	0.0506	0.0252	0.0573	-0.026	0.0525	-0.0159	-0.0142	0.101	0.155	-0.0172	0.0207	-0.0175	-0.0033	-0.0154	-0.00487	0.0491	0.00381	-0.0149	-0.0176	-0.00121	0.047	0.116	0.0196	-0.0475	0.122	0.107	0.165	0.0921	0.0541	0.0934	-0.161
	49	Gel plank	-0.00274	-0.00397	-0.00494	-0.00383	0.000797	-0.00119	0.00303	-0.0053	-0.00518	-0.00856	-6.4e-05	-0.016	0.00664	-0.000126	0.00818	0.0206	0.0474	0.00173	-0.00521	0.0024	0.00163	0.0163	0.0668	-0.00727	-0.00232	-0.00506	-0.00965	-0.000638	-0.000875	-0.0024	-0.0025	-0.00231	-0.00575	0.0104	-0.00302	-0.0065	-0.00119	-0.00252	-0.00415	-0.0087	-0.00597	0.00253	0.000238	0.00075	-0.00172	-0.000362	-0.00154
	50	Supbent crust	0.0456	-0.109	-0.101	-0.0422	0.0318	0.0286	-0.045	0.00192	-0.0177	-0.0432	0.00513	-0.00145	0.0622	-0.00531	-0.00503	0.00128	0.0352	0.0228	0.036	0.0511	-0.00928	0.153	-0.000149	-0.0188	0.0184	-0.0348	-0.00748	-0.0214	-0.0395	0.123	-0.0247	-0.104	-0.0117	0.00455	0.0975	0.102	0.0401	-0.0387	-0.143	0.0793	-0.0389	-0.13	0.0215	-0.00721	0.0788	-0.0694	-0.138
	51	Macrozooplank	0.0393	0.582	0.0193	-0.0764	0.031	-0.00742	-0.226	-0.07	-0.00159	0.0893	-0.0357	0.061	0.0483	0.15	0.0809	0.0245	0.0225	0.043	0.0685	0.0549	0.0958	0.0987	0.0461	0.0228	-0.0156	0.0864	-0.133	0.133	0.0243	0.0351	0.15	-0.00638	-0.0603	-0.0108	0.0212	0.0219	0.164	-0.0348	0.539	0.152	0.0227	-0.0613	0.00609	0.0239	0.12	0.0769	0.0646
	52	Mesozooplank	0.0476	0.074	-0.0753	0.152	0.012	0.00539	0.49	0.109	-0.00333	0.00405	-0.0241	0.0658	0.04	0.0415	-0.00536	0.0194	0.00279	-0.00658	0.0206	0.128	0.00211	0.082	0.125	0.11	-0.0117	-0.0972	0.38	0.0902	0.0383	0.103	0.172	0.0196	0.178	0.0477	0.0382	0.0284	0.0116	-0.00607	0.031	-0.0122	0.00127	-0.0631	-0.027	-0.0425	0.0141	0.00859	0.081
	53	Microzooplank	0.00257	0.191	-0.0683	-0.0746	0.0122	-0.0116	-0.168	-0.0339	-0.00895	0.0232	-0.0241	-0.00535	0.00779	0.0376	0.0176	0.0565	0.0304	0.00525	-0.00448	-0.00875	0.0118	0.0217	-0.00654	-0.0298	-0.0577	0.365	-0.122	0.0899	0.0794	-0.0243	0.0178	-0.0478	-0.0637	-0.0158	-0.00653	0.0249	0.0433	-0.0312	0.157	0.0328	-0.0276	0.0753	-0.0356	0.0493	0.0215	-0.00952	-0.0355
	54	Bactplank	0.00233	-0.0319	0.0442	0.00819	-0.0004	-0.00146	0.00605	-0.00208	0.0106	-0.0022	0.00962	-0.00555	-0.00776	-0.00815	-0.00409	-0.00549	0.000891	0.00209	0.00287	-0.00403	0.000344	-0.00021	-0.00544	0.0131	0.0194	0.00305	0.0104	-0.0123	-0.00126	0.0047	-0.00965	0.0141	0.00348	-0.00145	0.00239	0.0056	-0.00103	0.0114	-0.0336	-0.00893	0.00799	0.016	0.0161	0.0132	0.00194	0.00276	0.00656
	55	Seagrasses-algae	0.00325	0.00327	0.0129	-0.00288	0.000127	0.00219	0.00273	0.00176	-0.00614	5.6e-05	0.0688	0.00219	0.00241	0.00125	0.00104	-0.00176	0.00334	0.0252	0.0134	0.00083	0.00947	-0.000258	-0.0114	-0.0145	0.00462	0.000471	0.000648	-0.00147	-0.00102	0.00133	0.00197	-0.0103	-0.000974	-0.0027	0.000986	0.00538	-0.00272	0.0322	0.0163	0.00194	-0.00964	0.0783	0.0998	-0.0103	-0.00138	-0.00802	-0.029
	56	L phytoplankton	0.0233	0.0736	-0.0495	0.0557	0.00844	0.000463	0.195	0.0442	-0.00349	0.00642	-0.0161	0.03	0.021	0.0274	0.00123	0.0203	0.0077	-0.00167	0.00934	0.0587	0.0036	0.0444	0.0573	0.0457	-0.0167	0.0265	0.153	0.0602	0.0333	0.0446	0.0843	-0.0012	0.0704	0.0192	0.0175	0.0192	0.015	-0.00948	0.0462	0.00208	-0.0051	-0.0161	-0.0194	-0.0101	0.012	0.00183	0.0299
	57	S phytoplankton	0.0279	0.121	0.0505	0.0287	0.0131	-0.00857	0.0839	0.00686	0.0184	0.018	-0.00176	0.0132	0.00531	0.0339	0.0089	0.0271	0.0275	0.0114	0.0204	0.0391	0.0214	0.0532	0.0499	0.0612	0.0146	0.145	0.0837	0.073	0.05	0.0401	0.0679	0.0255	0.0329	0.00732	0.0168	0.0336	0.0437	0.00673	0.0811	0.00617	0.0099	0.0455	0.0137	0.0406	0.034	0.0186	0.0531
	58	SPOM	0.00868	0.0576	0.0365	-0.00344	0.0054	-0.00308	-0.0167	-0.0103	0.00882	0.00915	0.00211	0.00114	0.00135	0.0149	0.008	0.00747	0.0141	0.00771	0.0109	0.00716	0.0131	0.0201	0.0155	0.016	0.0113	0.0416	-0.00509	0.025	0.0106	0.0104	0.0165	0.00914	-0.00447	-0.000395	0.00523	0.01	0.0229	0.00383	0.0465	0.00949	0.0071	0.0137	0.0127	0.017	0.0185	0.0114	0.0141
	59	Disc	0.00846	-0.00027	-0.00359	0.0848	-0.00141	0.00857	0.00169	0.0134	0.0114	0.0325	-0.00222	-0.000715	-0.000702	0.0117	0.0106	-0.00145	0.00551	0.00351	0.00296	-0.00394	0.0087	-0.0045	0.000166	-0.00188	-0.000644	-0.000172	-0.00115	0.00148	-0.000288	-0.00502	-0.00211	-0.000583	-0.0021	0.000629	-0.00553	-0.000846	-0.00199	0.00478	-0.00279	0.00864	0.0505	-0.00183	-0.000453	0.00192	0.00185	-0.00313	-0.0014
	60	Det	0.0393	-0.0733	0.205	0.0343	0.0208	-0.0106	-0.0485	-0.0684	0.055	0.0453	0.0472	-0.0231	-0.039	0.0177	0.0859	-0.0297	0.0808	0.0571	0.048	0.0144	0.0877	0.0368	0.0328	0.0776	0.196	-0.0202	0.00447	-0.0116	-0.0276	0.0864	-0.00502	0.134	-0.012	-0.0149	0.0545	0.0534	0.059	0.114	-0.139	0.17	0.209	0.112	0.13	0.149	0.0324	0.178	0.244
	61	OTB	-0.000188	-0.00238	0.0462	0.118	0.00482	-0.384	0.00273	-0.199	-0.714	-0.185	-0.527	-0.226	-0.838	0.233	-0.00468	-0.352	-0.0735	-0.0425	0.00315	-0.083	0.144	0.0467	-0.0075	-0.0335	-0.0269	-0.00384	0.0251	-0.0184	0.00679	0.0566	0.0178	-0.227	-0.167	-0.435	0.0688	-0.028	-0.0274	0.0355	0.0454	0.00622	0.0236	0.00994	0.0197	-0.221	-0.107	-0.391	0.0204
	62	LLD	0.0319	0.00588	-0.217	-0.391	-0.46	-0.279	0.00986	-0.0977	-0.0461	0.00544	-0.102	-0.0014	0.00148	0.00222	0.00427	0.0217	-0.0117	-0.00368	-0.0293	0.0598	-0.0146	-0.00206	-0.00956	0.00245	0.000948	-0.0118	0.00151	-0.00224	-0.0273	-0.0281	-0.015	0.00728	-6.8e-05	0.00181	0.111	0.0904	-0.0145	-0.0103	0.0125	-0.00587	0.00357	-0.00516	0.00255	-0.00926	-0.011	-0.00191	0.00132
	63	LLS	-0.000494	-0.000236	-0.259	8.5e-05	0.00198	0.00254	0.00194	0.0032	-0.134	-0.0545	-0.0283	-0.588	0.00285	0.00555	-0.00748	-0.091	-0.0769	-0.0202	0.0102	0.00546	0.0255	-0.000362	-0.00277	0.00673	0.00771	0.00815	0.000972	0.00398	-0.00599	0.00429	0.000266	0.00908	-0.000957	-0.236	0.00262	0.0054	-0.0031	0.0136	-0.000525	-0.00105	0.00419	-0.00244	0.000661	0.00855	0.000406	-0.00133	-0.00166
	64	GNX	-0.0233	-0.00488	0.0963	0.015	0.0101	0.00749	0.0074	-0.524	0.0526	0.119	0.0891	0.0943	0.0314	-0.0135	0.0157	-0.0262	-0.318	-0.139	-0.0772	-0.000979	-0.0225	-0.00709	-0.0661	-0.0283	-0.13	0.045	0.0373	0.012	-0.0446	0.0102	-0.00536	-0.145	-0.135	-0.238	0.00799	-0.0238	-0.0217	0.0439	0.0024	0.0191	0.0106	0.0246	0.0195	0.0128	0.00456	0.0165	0.00744
	65	MIX	-0.000597	-0.000438	-0.257	0.0175	0.00398	-0.0648	-0.993	-0.099	0.000619	-0.000261	0.00877	0.00111	0.000927	-0.00131	0.00135	-0.012	0.000284	0.000876	0.000379	-0.000806	0.000805	0.00124	-0.00245	-0.00136	0.00153	0.00457	3.4e-05	0.00421	-0.00999	-0.000934	0.00026	0.0027	0.00339	0.000475	0.00631	-0.00137	-0.0114	-0.000639	0.00225	-0.000517	-0.000316	0.00183	-0.0003	0.000242	-0.000541	-0.000389	-4.3e-05
	66	PS	-0.000229	-0.00352	0.0433	0.0319	-0.0817	0.0418	0.0384	-0.0172	0.00591	0.00138	0.0189	0.00594	0.00668	-0.000312	-0.0027	0.00467	0.0101	0.00207	-0.0039	0.0128	0.00483	0.00949	-0.0185	-0.0159	-0.000158	0.0406	-0.0347	-0.0173	-0.1	-0.00468	-0.00388	0.00487	-0.0134	-0.00277	0.0138	0.0145	-0.00343	-0.0033	0.0178	0.0016	0.00129	-0.000673	0.00325	0.00301	-0.000893	0.000366	0.00221
	SAL	Impacting / Impacted	1	2	3	4	5	6	7	8	9	10	11	12	13	14	15	16	17	18	19	20	21	22	23	24	25	26	27	28	29	30	31	32	33	34	35	36	37	38	39	40	41	42	43	44	45	46	47
	1	Odontocetes	-0.104	-0.00561	0.0176	0.0632	-0.0278	-0.0439	0.0165	0.00912	-0.00857	0.0198	0.0154	0.00886	0.00743	0.143	0.0891	-0.176	0.0407	-0.117	-0.0335	0.0245	0.000324	0.0277	0.0278	-0.0088	0.0316	0.0498	0.0122	0.052	-0.133	0.0367	-0.0104	0.0162	-0.00646	0.0131	-0.275	-0.0685	-0.0122	0.00519	0.00715	-0.00343	-0.00905	0.0198	-0.000381	-0.000306	0.0412	-0.00296	-0.00549
	2	F whale	-0.000318	-0.000306	4e-06	-4e-06	-0.000262	4.7e-05	-8e-06	-8e-05	5.9e-05	-8.9e-05	-9e-05	-0.000216	-7.2e-05	-0.000156	-9.2e-05	0.000217	0.000259	0.00015	0.00025	-2.1e-05	2.4e-05	-3.6e-05	0.00013	3.7e-05	0.000159	0.000166	-0.000236	0.000425	0.000115	-3.5e-05	-0.000389	-0.00019	-0.000141	-1.3e-05	4.3e-05	-0.00112	0.000249	3.8e-05	-0.000205	-6.7e-05	5e-06	0.000202	4e-05	3.9e-05	-5.9e-05	-1.7e-05	-4.5e-05
	3	Log turtle	-9.5e-05	1.3e-05	-0.000783	4.6e-05	-0.000181	2e-05	7.7e-05	0.0051	-8.8e-05	0.000219	-0.000462	0.000178	2.2e-05	0.000125	2.5e-05	-0.00115	-0.000108	-0.000875	6.3e-05	1.8e-05	-3.2e-05	3e-05	-8.3e-05	-8.1e-05	4e-05	5.5e-05	1.8e-05	-1.7e-05	2.9e-05	8.4e-05	2.5e-05	0.0001	2e-05	-1.9e-05	-0.000233	6.8e-05	-1.9e-05	-0.000119	-0.00015	-9e-06	-7.4e-05	1.7e-05	-0.000419	-2.4e-05	1.5e-05	-2.1e-05	0.000125
	4	Seabirds	-0.00115	-0.000674	0.0015	-0.00882	0.00047	0.00291	0.00342	-0.00574	-0.000148	-0.000946	0.000572	0.00218	0.00077	-0.000591	-0.000447	0.000644	0.00125	-0.000113	-0.00154	0.000155	0.000769	8.6e-05	0.000562	-0.00606	0.00155	0.00103	-0.0188	-0.00279	-0.00332	5e-06	0.000379	0.000617	-0.00521	0.000401	0.0017	-0.000403	0.00014	-0.000176	0.000263	0.000503	0.000328	-2.2e-05	0.000115	0.000383	-0.000137	0.000676	0.000517
	5	L pelagics	-0.00996	-0.000843	-0.141	-0.331	-0.254	-0.258	0.00462	-0.109	0.000722	-0.00213	0.00844	0.00028	0.00209	0.00924	0.0068	-0.0176	0.00446	0.000765	0.00846	-0.00272	0.00207	0.00432	-0.000367	-0.00296	0.00106	0.0121	0.00964	0.00621	-0.0566	0.00357	0.0013	-0.00227	0.00379	0.00439	-0.0207	-0.012	0.00153	-0.00312	0.000397	-0.000183	-0.000892	0.00232	-0.000286	0.00152	0.00252	0.000712	-0.000318
	6	Blue shark	-0.00174	7.4e-05	0.0042	-0.159	-0.0212	-0.0116	-0.000159	0.0017	-0.000453	0.00012	-5e-06	-0.000104	-0.000371	0.00444	0.000412	-0.004	-6e-06	7.6e-05	0.000685	0.000316	-0.000995	0.000753	0.00021	0.00114	-0.00362	0.000575	0.00286	-0.000175	0.000143	0.00129	-0.000113	0.000243	0.00135	3.9e-05	-0.00833	0.000443	-0.000468	0.000384	0.000127	0.000154	-0.000181	0.000209	2.3e-05	8.4e-05	0.00131	-0.00017	-0.000149
	7	Basking shark	-3e-06	-6e-06	2e-06	-8e-06	-1e-06	0	-3.1e-05	-7e-06	1e-06	-1e-06	2e-06	-2e-06	-2e-06	-4e-06	-2e-06	-2e-06	0	0	-2e-06	-4e-06	0	-4e-06	-7e-06	-6e-06	2e-06	6e-06	-2.1e-05	-4e-06	-3e-06	-6e-06	-1e-05	1e-06	-6e-06	-2e-06	-1e-06	-1e-06	-1e-06	0	-4e-06	-1e-06	-1e-06	4e-06	1e-06	3e-06	-1e-06	-1e-06	0
	8	Other pelagic sharks	0.000972	0.000199	-0.077	0.0186	-0.0463	0.0106	-0.000834	-0.00686	-0.000368	0.000642	-0.0827	0.00649	4.1e-05	-1e-06	-0.000161	0.0039	0.000754	-0.000926	-0.000971	4.2e-05	0.000156	0.000225	-0.000102	0.00223	0.00111	-0.000141	-0.000836	-0.00139	-0.00467	-0.000126	7e-05	0.00581	-0.00134	-0.000207	0.000452	0.00317	0.00105	0.000857	0.000515	-0.000192	-0.000471	0.00108	0.00273	-0.000601	-0.000243	-8.3e-05	-0.0011
	9	SL_ElasmChim_bent	0.0135	-0.00212	0.0122	-0.00336	0.0113	0.0154	-0.000398	0.012	-0.0611	-0.00789	0.0137	0.0249	-0.0323	-0.249	-0.231	-0.356	0.0338	0.0108	-0.0519	0.000576	-0.0186	0.000587	0.0352	0.00694	0.0159	0.0171	0.0116	-0.0599	0.00167	0.000629	0.000134	0.000451	-0.0282	0.0093	0.0845	-0.00228	0.0118	0.0559	0.0301	0.0133	0.00165	-0.00579	-0.00741	-0.221	-0.00188	0.00309	0.0152
	10	SHB_Elasm	-0.0037	0.000336	0.00485	0.00227	-0.000608	0.00213	0.00635	0.00437	-0.00322	-0.037	0.0016	0.00958	0.00198	-0.00358	-0.00611	-0.0154	0.0148	0.0283	-0.121	0.00127	0.00044	-0.00124	0.00253	-0.0336	0.00618	-0.00787	0.00734	0.0103	0.00194	0.00278	-9e-06	-0.0186	-0.0201	0.000522	0.00466	-0.00622	0.034	-0.00102	-0.00651	0.000279	-0.0379	-0.00951	0.00401	0.000131	-0.00491	0.00937	0.00415
	11	SH_Elasm	-0.01	-0.00216	-0.00419	0.00096	-0.00678	0.00031	0.0123	0.0402	0.00388	-0.000171	-0.0648	-0.0702	0.000883	-0.00272	-0.000684	-0.0359	-0.00758	-0.0136	0.00352	0.00187	-0.0016	-0.00191	0.00286	-0.0206	-0.00911	0.0063	-0.000863	0.00743	0.00828	-0.000454	-0.00187	-0.0607	-0.00194	0.00272	0.00254	-0.0254	-0.0131	-0.00784	-0.00424	0.00216	0.00615	-0.0142	-0.0307	0.00559	0.00161	0.00197	0.012
	12	SL_Elasm_pisc	2.3e-05	9e-06	-1.8e-05	1.3e-05	1e-06	-4.3e-05	3.2e-05	1.4e-05	9e-06	3e-05	6.5e-05	-0.000394	-4.8e-05	-1.2e-05	6e-05	-6.4e-05	9e-06	5e-06	1.9e-05	-0.000207	-0.00111	0.000154	0.000137	1.9e-05	6e-05	-2.7e-05	2.4e-05	-1.2e-05	4e-06	-0.000108	-4.6e-05	-4.4e-05	-0.000122	4.7e-05	1.7e-05	6.3e-05	4.9e-05	0.000353	-5.5e-05	0.0001	9.2e-05	0.000125	3e-06	0.000121	-3.2e-05	8.2e-05	-3.1e-05
	13	Kitefin_s	0.00657	0.000106	-0.000961	-0.00167	0.0042	0.00475	0.000566	0.000609	-0.00431	0.00187	-0.000378	-0.00533	-0.042	-0.145	-0.11	-0.000229	-0.000476	-0.000574	-0.00137	0.00429	-0.0135	-0.0384	0.00401	0.000538	0.00131	-0.00206	0.000446	0.00171	-0.00416	-0.00143	-0.00316	0.000308	-0.00152	0.00197	0.0283	0.000243	0.000684	0.0291	-0.000523	0.00923	0.00613	-0.00229	-0.00155	-4.8e-05	0.00412	-0.0107	0.000528
	14	Velvbelly_s	-0.0128	0.000676	0.00404	0.00821	-0.0129	-0.00916	-0.0025	0.000565	0.0103	-0.00144	-0.000593	0.0163	0.0425	-0.00395	0.00481	-0.00471	0.00697	0.00181	0.00634	-0.0535	0.027	-0.0378	-0.0306	0.00158	-0.000598	0.00731	0.000934	0.00379	0.0022	0.0201	0.0245	-0.0016	0.00154	-0.00841	-0.0443	-0.0107	0.000907	-0.0107	-0.0215	-0.00768	-0.00867	-0.00152	0.00371	0.0134	-0.00379	0.0196	-0.00145
	15	B_catshark	-0.064	0.000539	0.00521	0.0157	-0.0292	-0.0586	0.000521	-0.00948	0.0227	-0.0129	0.00735	-0.0169	0.169	0.12	0.0283	0.0114	-0.00242	0.00596	0.0154	0.0226	-0.0247	0.0427	0.0157	-0.00474	-0.0068	0.0152	-0.00936	-0.0207	0.0183	-0.00456	-0.0135	-0.00549	0.0153	-0.00217	-0.296	0.0197	0.000176	-0.217	0.0252	-0.0503	-0.0378	0.037	0.011	-0.00536	0.00887	0.0134	-0.00358
	16	DEM opportunistic fishes	0.0124	0.000655	-0.0379	0.0154	-0.0183	-0.00302	-0.00195	-0.0419	0.00617	-0.00542	-0.0274	-0.0693	-0.00235	-0.000362	0.00343	-0.0597	-0.0491	0.0247	-0.128	0.00145	-0.0212	0.00161	-0.0476	0.0107	-0.0126	-0.0218	0.00652	-0.0103	-0.00796	-0.00747	0.00139	-0.0181	-0.00377	-0.0257	-0.00377	0.000572	0.0364	0.00559	-0.00375	0.00921	0.00316	-0.000521	0.00799	-0.00037	0.00162	-0.00166	0.00185
	17	SL_DEM fishes_gen	-0.00189	0.00224	-0.0106	0.00527	0.00175	-0.00204	-0.0248	-5.3e-05	-0.00865	-0.0183	-0.0634	-0.14	-0.00638	0.00512	0.000657	0.018	-0.024	-0.00931	0.00688	-0.00138	-0.039	0.00753	0.00107	-0.0385	-0.0375	-0.0629	0.00192	-0.00268	-0.0219	-0.021	-0.000664	0.00528	-0.00032	0.029	-0.00338	0.000967	0.00197	-0.00618	0.00209	0.000235	0.00287	0.0107	8e-05	0.00504	-0.000607	0.00133	0.000928
	18	SH_DEM fishes_gen	0.0289	-0.00327	0.013	0.00441	-0.00424	-0.00785	-0.0159	0.024	0.00624	-0.284	-0.139	0.0149	-0.000314	0.00203	0.00446	0.000153	-9.2e-05	-0.0536	0.0543	0.00259	-0.00253	0.000641	-0.019	-0.0563	-0.117	0.0137	-0.00263	0.00547	-0.0115	-0.000914	-0.00196	-0.0858	-0.00301	0.0219	-0.00879	-0.0306	-0.0267	-0.00209	0.000788	0.002	0.0179	-0.0045	-0.00544	0.00491	0.00369	-0.00144	0.0121
	19	SH_DEM fish_pisc	0.0164	-9e-06	0.0133	-0.00936	0.000572	0.00842	0.0145	0.0012	0.0266	0.113	0.005	-0.0264	0.00101	-0.0114	-0.00432	0.105	-0.0907	-0.195	-0.0892	-0.00412	-0.0329	0.00715	-0.0749	-0.0183	0.00633	0.0187	-0.0158	-0.0479	0.00247	0.0029	0.00491	0.151	0.00641	0.0387	0.00441	-0.00141	-0.233	0.00467	0.00402	0.00449	0.000207	0.0341	-0.0308	0.00448	0.00101	0.00184	-0.0064
	20	SL_BP fishes_pisc	-0.00777	0.00191	-0.0142	-0.0248	0.0558	-0.025	0.00333	-0.0125	-0.0367	0.0287	0.0185	-0.2	-0.0932	0.114	0.00932	-0.0146	-0.0255	0.00393	0.0137	-0.423	-0.336	-0.0536	0.0236	0.016	0.0229	-0.000525	-0.00257	-0.0097	-0.00532	-0.128	-0.338	-0.00706	-0.00187	0.00605	-0.00897	0.0223	0.0266	0.128	0.0474	-0.0153	0.0531	0.0438	-0.00142	-0.166	0.0872	-0.189	0.0188
	21	SL_DEM fishes_Bent crust	-0.0174	-0.00362	0.0169	0.0054	-0.0119	0.0282	-0.0256	-0.00222	0.00264	-0.0191	-0.0415	0.301	0.039	-0.0136	-0.0569	0.0447	-0.0109	-0.00277	-0.0179	0.0396	-0.0764	-0.101	-0.11	-0.013	-0.0381	0.0144	0.00479	0.00931	0.00171	-0.00982	-0.0266	0.0411	0.0144	-0.0405	-0.0233	-0.0255	-0.0465	-0.297	0.0414	-0.0663	-0.0665	-0.109	-0.00605	-0.0599	0.00924	-0.0165	0.0202
	22	SL_BP fishes_crust	0.00808	-0.00202	-0.00513	-0.0123	-0.00152	0.0052	-0.00269	0.00125	-0.00109	0.000336	0.00286	0.00427	0.379	-0.011	-0.0717	-0.00479	-0.0046	-0.000388	-0.00534	0.0048	0.016	-0.0273	-0.00574	0.000332	0.00077	-0.00644	0.005	-0.00112	0.0549	-0.0128	-0.0064	0.00376	-0.00399	-0.0056	0.0512	-0.0148	-0.00335	0.0127	-0.0318	-0.0379	0.00132	-0.00314	0.0044	-0.00628	-0.0122	-0.000625	0.00421
	23	SHB_DEM fishes_Bent crust	-0.00778	0.00355	-0.0386	-0.013	0.0165	0.000283	0.0195	-0.0104	-0.00126	-0.124	-0.046	-0.0669	0.00715	0.0405	-0.0263	0.282	-0.0755	0.0192	-0.0679	-0.017	0.0311	0.00409	-0.0924	-0.0996	-0.0286	-0.057	-0.0161	-0.00758	-0.0124	0.00372	-0.00835	-0.0172	0.0101	0.229	-0.00175	-0.0153	-0.0142	0.0596	0.0358	-0.0872	-0.0136	-0.00324	-0.0242	0.00556	-0.0123	0.0184	-0.0254
	24	SH_DEM fishes_Bent crust	0.0192	-0.000375	-0.101	0.0563	-0.03	-0.0433	-0.254	-0.126	-0.0523	0.0743	-0.0401	-0.105	-0.0432	0.0149	0.000463	-0.00867	0.0164	-0.00518	0.00357	-0.00102	-0.00468	0.00896	0.00427	-0.0576	-0.0331	0.00452	-0.000887	0.00756	-0.0594	0.00238	0.00166	-0.0153	-0.00368	-0.093	-0.00658	0.0045	-0.0184	-0.00363	0.00899	-0.0237	-0.00728	-0.019	-0.0159	0.00391	-0.0153	-0.00499	-0.0334
	25	SH_DEM fishes_Bent inv	0.00116	0.000561	-0.0055	-0.00773	0.000217	0.0825	-0.0814	-0.00191	-0.0155	-0.0192	-0.0602	-0.0726	-0.0114	0.00423	-1.6e-05	0.0171	0.0111	0.0319	0.00271	0.00059	-0.00588	0.00524	-0.0241	-0.0156	-0.0225	0.00414	-0.00234	-0.00122	-0.0296	0.00063	0.00121	-0.0547	0.01	-0.00504	-0.00436	0.00372	-0.00351	-0.0111	1e-06	-0.00691	-0.00199	-0.0198	-0.0346	0.00271	-0.00343	-0.00118	-0.00354
	26	SHB_DEM fishes_plankt	0.0226	-0.0242	-0.0168	-0.0652	0.00389	-0.0299	-0.014	-0.00855	0.000175	0.0106	-0.00499	-0.0295	-0.00793	-0.0197	-0.0132	0.134	0.115	-0.00681	-0.0371	-0.0087	-0.0103	-0.0143	0.000511	-0.0151	-0.0118	-0.0784	-0.0126	0.0157	0.232	-0.00741	-0.00591	0.00763	-0.00596	-0.00743	0.0228	0.0366	-0.0129	0.00175	-0.0227	-0.0103	-0.00164	-0.00415	0.0045	-0.00709	-0.0107	0.000563	-0.00236
	27	S pelagics	0.0431	0.0302	-0.0375	0.33	-0.0156	-0.0441	-0.0636	0.295	0.0144	0.00348	-0.0125	-0.0591	-0.0193	0.0212	0.0115	-0.0257	-0.0588	0.00615	0.0636	-0.00621	-0.0344	-0.0079	-0.0245	-0.0473	-0.0611	-0.0247	-0.156	0.0319	0.17	-1.2e-05	-0.0176	-0.0235	0.234	0.0109	-0.0697	0.0147	-0.000123	0.00761	-0.0186	-0.00839	-0.0205	0.0053	-0.00271	-0.0112	0.0105	-0.0303	-0.00948
	28	Mackarels	0.00937	-0.00715	-0.00562	-0.0803	0.0608	0.0343	-0.0195	0.043	0.0541	-0.0195	-0.00544	-0.0182	-0.00392	-0.0164	-0.0283	0.0212	-0.05	-0.0138	0.0333	-0.00343	-0.00966	0.025	-0.0169	-0.0257	-0.00113	-0.237	-0.116	-0.0508	-0.0277	0.0067	0.00845	0.00859	-0.0162	0.031	-0.00261	0.02	-0.00733	0.0103	0.0376	-0.0601	0.00305	0.00339	-0.0035	-0.0949	-0.0105	0.0147	0.0103
	29	M pelagics	0.0228	0.00315	-0.0294	-0.185	-0.0493	-0.116	-0.0687	-0.0151	-0.00765	0.026	0.00292	0.0103	-0.0161	0.00651	0.00812	-0.0262	-0.00737	-0.00511	-0.0017	0.00277	0.00258	-0.0332	0.0064	-0.0172	0.000394	-0.104	-0.0182	-0.0549	-0.175	0.00251	0.000664	0.000318	-0.00877	-0.0578	-0.00876	-0.0138	0.00074	-0.000194	-0.00942	0.00599	2.7e-05	0.00238	0.00192	0.00764	0.00186	6e-06	4.4e-05
	30	Macrourids	0.0185	0.00186	0.000999	-0.000274	0.00257	0.0245	-0.000579	0.00153	0.0022	-0.0543	-0.00384	0.0499	0.026	-0.0747	0.00437	0.0561	0.0599	-0.00807	-0.0112	-0.00558	-0.0146	-0.00913	-0.00686	-0.00345	-0.00663	-0.00725	0.00658	0.0042	-0.00302	-0.025	-0.0858	-0.00855	-0.0114	0.0388	0.11	-0.0131	-0.000154	-0.0164	0.0151	-0.0214	-0.0812	-0.0306	0.00162	-0.00517	-0.0411	0.0259	-0.017
	31	Myctophids	0.0548	-0.0118	-0.00645	-0.0338	0.0586	0.0705	0.00871	-0.00385	-0.00571	-0.00826	0.0109	0.318	0.0895	0.0385	0.0243	-0.0146	0.0411	-0.0105	-0.0145	0.175	-0.102	-0.0693	0.028	-0.00581	0.00675	-0.00865	0.00814	-0.0121	-0.0209	-0.019	-0.152	0.0151	-0.0111	0.0134	0.0942	-0.0169	-0.0169	0.0354	-0.0306	-0.0446	0.0115	0.0238	0.00413	-0.0593	0.00536	-0.068	0.0106
	32	R mullet	0.00509	0.00331	-0.000887	0.00557	-0.00286	-0.00394	-0.0544	-0.00743	-0.0245	-0.0197	0.0179	0.00396	-0.0207	0.00573	-0.00203	-0.00112	-0.00764	0.0405	0.00431	0.0012	-0.00834	0.0104	-0.0101	-0.0257	-0.0215	0.00627	-0.00224	-0.00332	-0.0136	0.000623	0.00352	-0.0821	-0.00152	-0.00682	-0.00154	-0.00288	0.0564	-0.0136	-0.000952	-0.0151	-0.00213	-0.0101	-0.0663	-0.00405	-0.00603	-0.00442	-0.0602
	33	Hake	-0.0712	-0.0164	0.00196	-0.0503	-0.0518	-0.0357	-0.00605	-0.0477	-0.0268	-0.008	-0.0999	-0.168	-0.0301	0.0638	0.0452	0.0172	-0.0379	0.00494	0.0344	0.0209	-0.0724	0.0193	-0.0141	-0.0209	-0.0946	0.0649	-0.199	0.0209	-0.00441	0.0282	0.000432	-0.0619	-0.343	-0.02	-0.12	-0.178	0.0597	0.0288	-0.0336	0.0102	-0.036	0.0491	0.025	0.0221	0.043	-0.074	0.00995
	34	Anglers	-0.00324	2.3e-05	0.00665	0.00293	0.00244	-0.00205	-0.0386	0.00151	-0.0103	-0.466	0.0308	0.0304	-0.0127	0.000422	0.00409	-0.0163	-0.104	-0.114	-0.00126	7.2e-05	0.0029	-0.00152	-0.0451	-0.0244	-0.0323	0.0137	0.00819	-0.0124	-0.00405	-0.00652	0.000494	-0.0127	-0.0183	-0.0649	0.00408	0.00722	-0.001	-0.00842	0.00016	0.00771	0.0205	0.00651	0.00697	0.00142	-0.00127	-0.00426	0.00166
	35	SL_Squids	0.219	0.00319	-0.0104	-0.0636	0.0875	0.264	-0.00388	0.0377	0.0466	0.00418	0.0176	0.0069	-0.0174	-0.529	-0.337	-0.074	0.0189	-0.00493	-0.0589	-0.073	0.0359	-0.0851	0.0218	0.00771	0.0257	-0.0501	0.0316	0.0392	-0.056	-0.137	0.00698	-0.00114	-0.0587	0.0144	0.00382	-0.0591	0.00949	-0.0128	-0.0261	-0.00276	0.0302	-0.00437	0.00507	0.00539	-0.152	0.012	0.000615
	36	SH_Squids	0.182	0.0435	0.0152	-0.0941	0.173	-0.0393	0.0846	-0.0354	-0.0444	0.0289	0.0856	0.0764	0.0258	0.0485	0.0266	-0.154	-0.185	-0.114	-0.22	-0.0467	-0.00111	0.0183	-0.106	-0.016	-0.0937	-0.124	-0.117	-0.357	-0.146	0.0226	0.031	0.148	0.0149	0.00465	-0.0436	-0.205	-0.22	-0.026	0.0203	0.0102	-0.0154	-0.133	-0.0106	-0.022	0.000372	0.0224	0.00834
	37	SH_Cephalopods	0.0908	-0.000575	-0.0407	0.018	-0.0208	0.00614	-0.0468	-0.0712	-0.0137	0.0684	0.033	0.0274	0.00104	-0.000283	0.00253	-0.0089	-0.00236	-0.0869	0.122	-0.00267	0.00856	-0.00207	-0.009	-0.0144	-0.045	0.0222	-0.00539	-0.109	-0.0397	-7.2e-05	-0.000577	-0.458	-0.079	-0.0707	-0.0121	0.0363	-0.127	-0.0131	-0.0638	-0.00859	0.00634	-0.111	0.0333	-0.03	-0.00701	0.0149	0.0465
	38	SL_Cephalopods	-0.00497	0.00064	0.00247	-8.9e-05	2.7e-05	0.0176	-0.00513	-0.0102	0.00396	-0.00815	-0.0267	0.0262	0.0151	-0.0168	0.0863	-0.0295	-0.0304	-0.0173	0.002	-0.0381	0.0176	-0.00339	-0.1	0.0192	0.00553	0.0117	0.00446	0.00512	0.00231	0.00986	0.0205	0.0129	-0.00183	-0.0124	-0.00769	-0.00809	-0.00221	-0.115	-0.034	-0.00333	-0.0215	-0.111	-0.0441	0.00147	-0.00505	0.00723	0.0215
	39	SHB_Bob Squids	0.0353	-0.0652	0.00874	-0.00134	-0.00922	-0.00151	0.0146	-0.00973	0.0235	0.0269	-0.0624	-0.0042	0.0367	0.061	-0.00122	-0.0241	-0.00832	-0.0395	-0.00812	-0.0159	0.000602	-0.00798	-0.00442	0.00347	-0.00667	-0.0138	0.00989	-0.019	0.0486	-0.0121	-0.0208	-0.021	0.0132	-0.00333	0.0395	-0.0114	0.0359	0.00918	-0.106	0.0124	-0.0111	0.015	-0.131	0.0607	0.00467	-0.00383	0.0129
	40	Shrimps_BP	-0.00646	-0.00834	-0.0456	-0.00159	0.0173	0.00897	0.0067	0.00746	0.0388	-0.0483	0.000562	-0.0115	-0.123	0.0913	0.224	0.0257	0.0131	0.0311	0.0497	0.0124	0.11	-0.309	0.0701	0.0143	0.00899	-0.0294	0.000927	0.0822	-0.0393	-0.0298	-0.0701	0.0642	-0.000102	0.0255	0.00136	0.0164	-0.0361	-0.0886	-0.323	-0.126	-0.0938	-0.0362	0.027	-0.049	0.102	-0.143	0.00118
	41	SL_Decapods_scav	-0.0151	-0.011	-0.0434	-0.0357	0.011	-0.00244	0.0187	0.0307	0.0558	0.373	-0.0396	0.0178	-0.0137	0.0304	0.111	-0.0253	0.00448	-0.00679	-0.0711	-0.00489	0.106	-0.00222	-0.00542	-0.0396	-0.0376	0.00103	-0.0156	0.00158	0.00118	-0.0959	-0.0207	-0.0267	0.0478	0.00657	-0.0404	-0.00063	0.00667	-0.0441	-0.00837	-0.0264	-0.0761	-0.0672	-0.0342	-0.0211	0.0941	-0.17	-0.0191
	42	SL_Crabs	0.0187	0.00689	-0.0165	-0.00777	0.0118	0.00955	0.00607	0.00408	-0.0128	-0.0166	0.0612	0.0345	0.0115	-0.0112	-0.00941	-0.0111	-0.0172	0.0356	-0.00386	-0.00394	0.0717	-0.00803	-0.0405	-0.0105	-0.0201	-0.00388	-0.0048	-0.0225	-0.0095	0.0151	0.00615	-0.0692	-0.0108	-0.009	0.014	0.04	0.0296	0.0821	-0.00455	-0.000895	-0.115	-0.0616	-0.0755	-0.0236	-0.0042	0.00658	-0.0528
	43	SH_Crabs	0.00843	0.00369	0.00684	-0.0365	0.0245	0.0246	0.00284	0.0688	-0.025	-0.00687	0.346	-0.0102	0.027	0.0117	0.0138	0.00873	0.00794	0.124	0.099	-0.00463	0.0372	0.00389	-0.0394	-0.0597	0.00794	0.00929	-0.00875	-0.00153	0.00316	-0.00455	0.0105	-0.0065	0.000855	0.00419	-0.000942	-0.00382	-0.0295	0.13	0.0834	0.00184	-0.0384	-0.104	-0.277	-0.0451	-0.0107	-0.0436	-0.112
	44	DWR Shrimp	-0.000192	0.0117	-0.00741	-0.00688	0.0124	-0.00218	0.0103	0.0118	0.171	-0.0238	0.000258	0.00876	-0.0586	-0.0591	-0.065	-0.0722	-0.00163	-0.00393	-0.00549	0.0204	-0.0117	0.00655	-0.00636	-0.0166	-0.0166	-7.1e-05	-0.00146	0.00279	-0.00814	0.000365	-0.00801	-0.031	-0.0131	-0.00821	0.0152	0.0124	-0.00458	0.016	-0.135	-0.0242	-0.0494	-0.0177	0.0103	-0.0789	-0.0215	-0.00987	-0.0559
	45	RG Shrimp	-0.000912	0.000408	-0.000563	0.00942	0.00308	-0.0572	0.0187	0.00572	-0.355	0.011	-0.0708	-0.00832	-0.365	0.0904	0.00856	0.0837	-0.0151	-0.00611	0.0247	-0.00334	0.000247	0.0307	0.00011	-0.0324	-0.0131	-0.00767	0.00126	0.0189	-0.00552	-0.158	0.00722	-0.00116	-0.00325	-0.102	-0.00336	0.000398	-0.0127	-0.109	-0.0246	-0.0581	-0.0332	0.000511	0.0123	0.0726	-0.122	-0.00564	-0.0119
	46	RB Shrimp	-0.00666	-0.00635	-0.0147	-0.00775	0.00411	-0.00187	0.0122	0.0104	-0.0125	0.00152	-0.0131	-0.00166	0.0378	0.00987	0.00445	-0.000211	-0.0104	-0.00788	-0.00179	0.0137	-0.00571	-0.00997	-0.0141	-0.0157	-0.0226	0.00368	-0.00467	0.00305	0.00422	-0.0406	-0.000893	-0.0351	0.0157	-0.00355	-0.0163	-0.00623	-0.00416	0.0474	0.0067	0.0153	-0.00074	-0.00806	-0.0174	-0.0201	-0.401	-0.0349	-0.0572
	47	Polychaets	0.00244	-0.0518	-0.0534	0.00409	0.00873	0.00712	-0.0644	0.011	-0.0307	-0.0313	0.0364	-0.0412	-0.0426	-0.00803	-0.0155	0.0337	-0.0119	0.0561	-0.00793	-0.0105	0.0133	-0.0158	0.0934	0.127	0.129	-0.0167	0.0146	-0.0232	-0.0295	0.0401	-0.0287	0.417	0.0036	0.00613	-0.00922	0.00882	-0.00425	0.0211	-0.0531	-0.0425	-0.0217	0.121	0.0384	0.131	-0.0354	0.0978	-0.164
	48	Macrobent inv	0.00104	0.0317	0.348	0.141	-0.122	-0.0655	-0.0503	-0.233	0.156	0.0844	0.0852	-0.0306	-0.0814	-0.0312	0.011	-0.0829	0.0755	0.0318	0.0515	-0.00856	0.054	-0.0657	-0.00384	0.0877	0.155	-0.00317	0.0123	-0.0153	-0.0135	-0.0514	-0.0171	0.0511	0.00551	-0.0176	-0.0184	-0.0145	0.0418	0.114	0.0407	-0.0283	0.158	0.0757	0.156	0.0773	0.0549	0.103	-0.165
	49	Gel plank	-0.00403	-0.00749	0.106	-0.00819	0.00152	-0.00051	-0.00183	-0.00696	9.1e-05	-0.0125	-0.00558	-0.0135	0.00546	0.0048	0.0166	0.022	0.0493	0.00102	-0.00568	0.00268	0.00288	0.00805	0.0668	-0.00954	-0.00251	-0.00816	-0.0205	-0.00284	-0.00513	-0.00414	-0.00819	0.00132	-0.00484	0.0182	-0.00417	-0.00171	-0.00348	-0.000851	-0.00749	0.00456	-0.00315	0.00118	-0.000305	-0.00182	-0.000246	-0.00241	-0.00208
	50	Supbent crust	0.0491	-0.112	-0.0603	-0.0479	0.0523	0.0321	-0.0653	0.0183	-0.0198	-0.0258	0.0102	0.0285	0.0539	-0.00128	0.00493	0.00168	0.0394	0.0129	0.0335	0.0181	0.0239	0.171	-0.0126	-0.0281	0.0211	-0.0441	-0.0399	-0.0491	-0.0417	0.15	0.0113	-0.136	-0.011	0.00411	0.077	0.111	0.0402	-0.00134	-0.198	0.143	-0.00941	-0.0237	0.0396	0.0308	0.0516	-0.0312	-0.184
	51	Macrozooplank	0.0633	0.58	-0.00783	-0.0744	0.0282	0.0161	-0.194	-0.064	-0.00882	0.124	-0.0628	0.0833	0.0412	0.161	0.101	0.0334	0.033	0.02	0.0626	0.0727	0.0744	0.0967	0.0501	0.0301	0.00243	0.0536	-0.133	0.137	0.00765	0.0266	0.166	-0.0177	-0.00134	-0.00843	0.0554	0.0359	0.152	-0.0453	0.489	0.18	0.0568	-0.0705	-0.0623	0.0424	0.125	0.0618	0.0863
	52	Mesozooplank	0.0388	0.0144	-0.0214	0.14	0.0149	-0.00248	0.537	0.118	-0.0132	-0.00531	-0.0201	0.0217	0.0334	0.0387	0.0133	0.0188	-0.00261	0.0015	0.0242	0.0555	-0.0171	0.0506	0.108	0.0911	-0.0385	-0.119	0.368	0.0395	0.0373	0.0931	0.145	-0.0141	0.104	0.0298	0.00141	0.0158	-0.00202	0.00633	-0.00608	-0.0149	0.00395	-0.0578	0.000988	-0.0597	-9e-06	0.00133	-0.00536
	53	Microzooplank	0.0338	0.223	-0.0441	-0.0781	0.0354	0.00677	-0.105	0.00944	0.00421	0.0428	-0.0311	0.0215	0.0321	0.0563	0.033	0.0681	0.042	0.00209	0.00523	0.0483	0.0138	0.0698	0.0127	-0.0138	-0.0105	0.369	-0.0582	0.16	0.0997	-0.00571	0.0625	-0.0391	-0.00514	-0.00253	0.0312	0.0291	0.0549	-0.0155	0.167	0.0809	-0.00636	0.0935	-0.0547	0.0765	0.0326	-0.00233	0.0104
	54	Bactplank	0.000991	-0.0208	0.0205	0.0123	-0.00987	-0.0055	-0.00757	-0.0194	0.0137	0.00336	0.0125	-0.00635	-0.00835	-0.00927	-0.00427	-0.00761	0.00547	0.0052	0.00403	-0.00291	0.00455	-0.000156	-0.00473	0.0113	0.0216	0.0105	0.00288	-0.00932	-0.00091	0.00268	-0.0107	0.0139	-0.000224	-0.00283	0.000407	0.00395	0.00194	0.0136	-0.0216	-0.00403	0.0122	0.0178	0.0197	0.0166	0.00222	0.0107	0.00406
	55	Seagrasses-algae	0.00355	0.00167	0.0263	-0.00529	0.00398	0.00565	-0.00107	0.00885	-0.00384	-0.0029	0.0601	-0.000112	0.00429	0.000644	0.0015	-0.00052	0.00132	0.0266	0.0158	-0.00127	0.0131	-0.000716	-0.0109	-0.0101	0.0201	0.000907	-0.00198	-0.0032	-0.00146	0.000162	0.00213	-0.00803	-0.000601	-0.000376	0.000759	0.00447	-0.002	0.0294	0.0133	-0.000218	-0.0152	0.0718	0.109	-0.0085	-0.00154	-0.00515	-0.0245
	56	L phytoplankton	0.028	0.0751	-0.0196	0.0465	0.0157	0.00117	0.221	0.0544	-0.0059	0.0112	-0.0182	0.0183	0.0243	0.0363	0.0172	0.0237	0.00885	0.00211	0.0154	0.0388	-0.00179	0.0432	0.0553	0.041	-0.0198	0.0187	0.155	0.0555	0.0371	0.045	0.0874	-0.0163	0.0477	0.0131	0.00995	0.0157	0.0169	-0.00209	0.0498	0.0181	0.00301	-0.0119	-0.0127	-0.0107	0.0124	0.0026	0.00168
	57	S phytoplankton	0.0371	0.129	0.0395	0.0313	0.002	-0.0081	0.092	-0.00876	0.0284	0.0377	-0.00068	0.0122	0.011	0.0387	0.0261	0.0273	0.042	0.0162	0.0265	0.0441	0.0196	0.0549	0.0516	0.0537	0.0322	0.147	0.0871	0.0894	0.0542	0.0344	0.079	0.0155	0.0321	0.00537	0.0202	0.0291	0.0451	0.0206	0.0848	0.0448	0.0326	0.0546	0.0132	0.0549	0.0344	0.0315	0.0352
	58	SPOM	0.0129	0.0544	0.0317	0.00653	-0.00144	-0.00269	0.000722	-0.0161	0.0131	0.0161	0.00137	0.00545	0.00191	0.0155	0.0132	0.00696	0.0204	0.0075	0.0119	0.0145	0.0115	0.0183	0.0204	0.0171	0.0176	0.0372	0.00917	0.0305	0.0107	0.0101	0.0276	0.0083	0.00622	0.0019	0.00858	0.011	0.0202	0.00818	0.0369	0.0235	0.0163	0.016	0.00895	0.0214	0.0176	0.0147	0.0127
	59	Disc	0.000265	-7.5e-05	-0.00027	0.0294	-0.000271	0.00175	0.000182	0.00209	0.00161	0.0114	-0.000201	0.00032	0.00123	0.00199	0.00888	-0.000625	0.00113	0.00112	-0.000544	0.000164	0.00154	-7.9e-05	-0.000176	-0.000982	0.000647	0.000131	-0.000653	-0.000115	-0.000176	-0.000562	-0.000271	-0.000317	2.1e-05	9.7e-05	-0.00278	1e-05	3.7e-05	-0.00125	-0.000254	0.00024	0.00449	0.000393	0.000492	0.000396	0.000691	-0.000981	-0.000255
	60	Det	0.0279	-0.0649	0.0866	0.0313	-0.018	-0.00961	-0.0949	-0.081	0.0337	0.0552	0.0737	-0.0182	-0.0481	-0.0118	0.0151	-0.0124	0.0503	0.0599	0.0321	0.00141	0.063	0.0512	0.0419	0.0894	0.15	-0.0169	-0.0116	-0.0381	-0.0409	0.0911	-0.0215	0.191	0.00529	-0.00575	0.0249	0.0573	0.0401	0.0701	-0.107	0.0322	0.164	0.119	0.139	0.147	0.0466	0.158	0.315
	61	OTB	-0.0063	0.00301	0.00342	0.0255	0.002	-0.138	0.0329	-0.00261	-0.809	0.0558	-0.178	0.0225	-0.862	0.247	0.106	0.212	-0.0109	-0.0142	0.0607	-0.00799	0.0391	0.0246	-0.0194	-0.0641	-0.0214	-0.0217	-0.000762	0.0539	-0.0157	0.0433	0.00321	0.0175	-0.00117	-0.223	-0.0414	0.00718	-0.0226	-0.00653	-0.0198	0.00316	0.00565	0.00604	0.0101	0.174	-0.199	-0.0812	-0.00476
	62	LLD	0.00415	0.000687	0.0508	-0.657	-0.238	-0.367	-0.00147	-0.0244	0.000437	0.000373	0.00208	-0.00271	-0.000525	-0.00494	-0.00242	0.00802	-0.00231	6.9e-05	-0.00172	0.000529	-0.00101	-0.000545	-0.000816	0.00598	-0.000288	-0.000908	0.0123	0.00254	-0.0115	-0.0019	-0.000745	-0.000259	0.00301	0.000524	0.00973	0.00457	-0.000513	0.000971	-8e-05	-0.000643	0.000137	-0.00102	-0.000258	-0.00114	-0.00139	-0.00074	-0.000184
	63	LLS	0.00624	0.00165	-0.0859	-0.000625	0.00676	0.000358	-0.00291	-0.017	-0.0323	-0.0246	-0.505	-0.945	0.00222	0.00744	0.00613	-0.0503	-0.0255	0.00224	0.00855	-0.00169	0.00565	-4.5e-05	-0.000328	0.00601	0.0023	-0.0017	0.00599	-0.00286	-0.00227	0.000675	0.00102	0.0373	-0.0185	-6.7e-05	0.00033	0.02	0.00218	0.00181	0.00254	-0.00209	-0.0014	0.00671	0.0162	0.00347	-0.00201	0.000997	-0.0074
	64	GNX	-0.0116	7e-06	0.028	0.0413	0.024	0.0347	-0.894	-0.0389	0.0213	0.301	0.00867	0.0164	0.0242	-0.00849	-0.00622	-0.023	-0.00206	-0.0232	-0.0253	-0.00211	-0.00656	0.00762	0.0289	-0.116	-0.0414	0.0195	0.0102	0.0192	-0.212	0.00426	-0.000521	0.00955	-0.011	-0.654	0.00842	0.00854	-0.0279	0.0113	0.00386	-0.000241	-0.0112	0.00303	0.0014	-0.00351	0.00175	0.00651	0.00316
	65	MIX	0.00302	8.6e-05	-0.674	0.245	-0.388	-0.232	0.00587	-0.794	0.000853	-0.00104	0.0705	0.00209	0.000513	-0.00784	-0.00466	-0.0717	0.000225	-0.0015	0.00606	0.0013	0.000785	-0.00211	0.00196	-0.0172	-0.00238	-0.00153	-0.00599	0.00101	0.00884	-0.00201	-0.000957	0.000536	-0.000578	0.00338	0.0161	0.0044	-0.009	3.6e-05	0.000153	-5.1e-05	0.000816	-0.00142	-0.00237	-0.000708	-0.00168	-0.000213	0.00146
	66	PS	-0.00413	-0.000562	0.00524	0.0308	0.00796	0.019	0.0126	0.00249	0.00133	-0.00423	-4.1e-05	-0.00102	0.00285	-0.00116	-0.00128	0.00428	0.00152	0.000397	0.000182	-0.000402	-0.000336	0.00539	-0.00106	0.000845	-0.00495	0.0183	0.00279	0.00618	-0.137	-0.00047	-0.000155	0.000473	0.0013	0.00972	0.00162	0.00157	-0.000368	6.9e-05	0.00145	-0.000665	3.5e-05	-8.7e-05	-8.5e-05	-0.000929	-0.000222	-3.8e-05	3.4e-05
[truncated: 19 more columns]
